# Supplementary material for: Cyclocarya paliurus Reprograms the Flavonoid Biosynthesis Pathway Against Colletotrichum fructicola
Source: Front Plant Sci. 2022 Jun 30;13:933484. doi: 10.3389/fpls.2022.933484 (PMC9280340; doi:10.3389/fpls.2022.933484)
Supplement: Supplementary file 2 [file Table_1.xlsx]

## Sheet: Sheet1
Table S5. Detected metabolites using widely targeted metabolome analyses in resistant and susceptible Cyclocarya paliurus leaves in response to Colletotrichum fructicola infection.
Index	Formula	Compounds	Class I	Class II	CAS	Level	mix01	mix02	mix03	S_24hpi_1	S_24hpi_2	S_24hpi_3	S_72hpi_1	S_72hpi_2	S_72hpi_3	S_0h_1	S_0h_2	S_0h_3	R_24hpi_1	R_24hpi_2	R_24hpi_3	R_72hpi_1	R_72hpi_2	R_72hpi_3	R_0h_1	R_0h_2	R_0h_3	cpd_ID	kegg_map
Lmgn002679	C6H6O	Phenol	Phenolic acids	Phenolic acids	108-95-2	B	55900	48200	63000	37000	66500	61400	48500	62500	30100	34800	31900	18000	78000	88800	80600	100000	56100	59400	73800	65900	52500	C00146	ko00350,ko00361,ko00362,ko00627,ko01100,ko01120,ko01220,ko04974
mws1358	C6H6O2	Pyrocatechol	Phenolic acids	Phenolic acids	120-80-9	B	7240	9380	12800	3020	17000	8260	5160	4510	9	4690	9100	6610	12900	7510	5430	2410	9	3000	14100	17500	19100	C00090	ko00361,ko00362,ko00364,ko00621,ko00624,ko00626,ko00627,ko01100,ko01120,ko01220
pmp001287	C8H9N	N-Benzylmethylene isomethylamine	Alkaloids	Alkaloids	-	A	543000	589000	604000	326000	1020000	556000	469000	487000	431000	279000	206000	1090000	665000	769000	702000	358000	432000	457000	487000	455000	431000	--	--
Lmbn002737	C8H8O	3-Methylbenzaldehyde*	Others	Others	620-23-5	B	33100	36500	29900	6350	10100	6620	12500	10700	9950	148000	26700	246000	7120	11500	12000	8080	8690	7810	27900	15900	51800	C07209	ko00622,ko01100,ko01120,ko01220
Lmbn002644	C8H8O	4-Methylbenzaldehyde*	Others	Others	104-87-0	B	30600	23400	24000	5040	7220	3200	11400	7520	11500	163000	23900	201000	2750	15500	17300	6770	6870	5960	27800	9120	64200	C06758	ko00622,ko01100,ko01120,ko01220
pmb0069	C7H7NO	Benzamide	Phenolic acids	Phenolic acids	55-21-0	B	597000	638000	643000	156000	473000	273000	153000	145000	168000	291000	124000	534000	360000	332000	344000	685000	770000	865000	1580000	1260000	1100000	C09815	ko00627,ko01120
mws0491	C8H11N	Phenethylamine	Alkaloids	Alkaloids	64-04-0	A	2340000	2390000	2570000	503000	1680000	1090000	746000	568000	606000	941000	462000	2100000	1320000	1250000	1250000	2810000	3180000	3980000	6270000	4680000	4120000	C05332	ko00360,ko01100
Lmbn001930	C7H6O2	2-Hydroxybenzaldehyde (Salicylaldehyde)*	Phenolic acids	Phenolic acids	90-02-8	B	186000	229000	236000	255000	213000	196000	137000	181000	203000	223000	216000	235000	226000	244000	305000	211000	186000	149000	536000	253000	194000	C06202	ko00626,ko01061,ko01100,ko01120,ko01220
mws0628	C7H6O2	4-Hydroxybenzaldehyde*	Phenolic acids	Phenolic acids	123-08-0	A	477000	512000	493000	539000	426000	461000	525000	535000	497000	385000	595000	382000	540000	522000	493000	471000	526000	546000	725000	712000	523000	C00633	ko00363,ko00623,ko00627,ko01061,ko01100,ko01120
ML10179289	C8H10O	2-Phenylethanol	Phenolic acids	Phenolic acids	60-12-8	B	476000	486000	426000	110000	290000	214000	131000	92400	106000	192000	95900	421000	195000	228000	248000	511000	504000	630000	1130000	860000	728000	C05853	ko00360
mws0025	C6H6O3	Pyrogallol*	Phenolic acids	Phenolic acids	87-66-1	B	5920	5830	9760	8030	7860	6800	7100	4930	9510	3030	10400	1920	7610	5970	9240	3650	11300	7300	13000	11700	4650	C01108	ko00627,ko01120,ko07216
pmp001086	C6H6O3	5-Hydroxymethylfurfural	Phenolic acids	Phenolic acids	67-47-0	B	218000	197000	227000	186000	145000	299000	400000	439000	320000	73500	170000	253000	198000	264000	320000	403000	295000	361000	151000	194000	177000	C11101	ko00365,ko01120
NK10264324	C6H6O3	1,3,5-Benzenetriol*	Phenolic acids	Phenolic acids	108-73-6	B	26100	25500	30500	17700	40700	31300	28800	23300	22700	22900	59400	14200	24600	19100	31800	16200	17400	5860	85900	54800	40700	C02183	ko00627,ko01120
Hmbn002174	C8H8O2	4-Hydroxyacetophenone	Phenolic acids	Phenolic acids	99-93-4	B	18200	16000	27200	16400	13000	17000	32400	30700	18800	21200	26000	28500	18700	22300	29000	38700	22800	24500	24500	14200	21500	C10700	ko00363,ko01100,ko01120
pme2268	C7H7NO2	Trigonelline	Alkaloids	Alkaloids	535-83-1	A	6040000	7090000	7440000	5490000	4950000	4310000	4710000	5300000	5830000	3390000	4440000	7110000	7450000	7020000	9220000	11100000	11300000	12000000	7470000	6620000	8270000	C01004	ko00760
mws1336	C7H7NO2	4-Aminobenzoic acid	Phenolic acids	Phenolic acids	150-13-0	B	10100	11100	11200	9960	4990	9620	10900	8050	8120	12200	10600	9780	8720	9450	8860	11600	12700	10600	8350	9030	11400	C00568	ko00627,ko00790,ko01061,ko01100,ko01120
Lmgn001670	C7H6O3	Salicylic acid*	Phenolic acids	Phenolic acids	69-72-7	B	1020000	1220000	1130000	984000	1430000	1050000	1170000	1030000	1170000	1070000	1240000	1260000	1300000	1520000	1090000	859000	968000	1020000	1510000	1430000	1370000	C00805	ko00360,ko00621,ko00624,ko00626,ko01053,ko01061,ko01070,ko01100,ko01110,ko01120,ko01220,ko04075,ko04976
Hmgn001653	C7H6O3	Protocatechuic aldehyde*	Phenolic acids	Phenolic acids	139-85-5	B	452000	462000	471000	432000	626000	457000	404000	461000	500000	369000	409000	336000	562000	493000	540000	458000	481000	512000	458000	501000	511000	C16700	ko00950,ko01063
Lmbn001981	C7H6O3	2,5-Dihydroxybenzaldehyde*	Phenolic acids	Phenolic acids	1194-98-5	B	528000	704000	712000	531000	924000	611000	534000	541000	569000	495000	500000	547000	804000	661000	660000	509000	567000	590000	641000	678000	653000	C05585	ko00350,ko01100,ko01120
mws0749	C7H6O3	4-Hydroxybenzoic acid*	Phenolic acids	Phenolic acids	99-96-7	A	3970000	4570000	4620000	4120000	4840000	4490000	5310000	6230000	6650000	3140000	3230000	8790000	3840000	5190000	4160000	4360000	3220000	4390000	2540000	2200000	2730000	C00156	ko00130,ko00362,ko00363,ko00623,ko00627,ko00790,ko01061,ko01100,ko01110,ko01120,ko01220,ko07110
mws2368	C8H10O2	Tyrosol	Phenolic acids	Phenolic acids	501-94-0	B	151000	162000	157000	141000	205000	133000	154000	148000	180000	142000	168000	171000	157000	198000	145000	108000	147000	155000	186000	183000	198000	C06044	ko00350,ko01100
pmp001285	C8H4O3	Phthalic anhydride	Phenolic acids	Phenolic acids	85-44-9	A	364000	394000	422000	442000	405000	405000	448000	437000	413000	282000	281000	248000	557000	555000	559000	532000	512000	473000	277000	361000	360000	--	--
mws2213	C9H8O2	Cinnamic acid	Phenolic acids	Phenolic acids	140-10-3	B	4660	3920	5080	4530	5700	1700	3750	6100	4440	2320	5200	7600	2930	2140	3580	5550	5410	3480	2950	2760	4720	C00423	ko00130,ko00360,ko00940,ko00998,ko01060,ko01070,ko01100,ko01110,ko01120,ko01220
mws0008	C9H10O2	Hydrocinnamic acid	Phenolic acids	Phenolic acids	501-52-0	B	22700	25100	37800	18100	96200	46000	24800	25700	23600	31900	17600	5810	56200	43100	43200	12000	15700	23200	16400	30400	21000	C05629	ko00360,ko01100,ko01120,ko01220
mws0182	C8H8O3	p-Hydroxyphenyl acetic acid	Phenolic acids	Phenolic acids	156-38-7	B	56200	60000	68000	152000	42300	117000	207000	209000	163000	9	20700	9	107000	70900	88900	168000	142000	149000	22700	39200	16900	C00642	ko00350,ko00360,ko01100,ko01120,ko01220
mws0458	C8H8O3	Vanillin	Phenolic acids	Phenolic acids	121-33-5	B	1090000	1140000	1160000	1170000	1290000	1290000	1140000	1070000	1120000	1460000	1100000	1100000	1010000	1330000	1100000	1030000	977000	835000	1110000	1150000	1020000	C00755	ko00627,ko00998,ko01061,ko01063,ko01100,ko01110,ko01120
mws4002	C8H11NO2	Dopamine	Alkaloids	Alkaloids	51-61-6	A	254000	251000	186000	26800	56200	23200	22600	10800	18400	1110000	171000	994000	36900	64500	62000	41400	58900	63100	1780000	608000	521000	C03758	ko00350,ko00950,ko00965,ko01060,ko01063,ko01100,ko01110,ko04024,ko04080,ko04540,ko04721,ko04728,ko04917,ko04976,ko05012,ko05030,ko05031,ko05032,ko05034
mws0183	C7H6O4	3,4-Dihydroxybenzoic acid (Protocatechuic acid)*	Phenolic acids	Phenolic acids	99-50-3	A	447000	532000	515000	464000	630000	450000	543000	712000	673000	422000	551000	591000	655000	726000	533000	499000	464000	520000	675000	629000	525000	C00230	ko00362,ko00623,ko00624,ko00627,ko01053,ko01061,ko01100,ko01110,ko01120,ko01220
mws0885	C7H6O4	2,4-Dihydroxybenzoic acid*	Phenolic acids	Phenolic acids	89-86-1	B	837000	879000	922000	306000	717000	376000	445000	543000	377000	2020000	744000	1870000	768000	843000	896000	804000	470000	491000	2610000	885000	1490000	--	--
mws0180	C7H6O4	2,5-Dihydroxybenzoic acid; Gentisic Acid*	Phenolic acids	Phenolic acids	490-79-9	A	251000	300000	264000	290000	306000	254000	321000	385000	391000	221000	297000	321000	382000	389000	284000	273000	244000	304000	346000	329000	279000	C00628	ko00350,ko00362,ko00626,ko01100,ko01120
MA10040889	C6H5NO4	4-Nitrocatechol	Phenolic acids	Phenolic acids	3316-09-4	B	368000	395000	402000	163000	589000	147000	573000	441000	525000	808000	494000	1120000	133000	174000	238000	235000	219000	199000	393000	276000	477000	C02235	ko00627,ko01120
Wmhn003232	C10H8O2	2,3-Dihydro-1,4-naphthoquinone	Quinones	Quinones	21545-31-3	A	65700	67000	84100	103000	67900	96900	106000	79800	51300	100000	49100	30800	74500	90900	64400	76100	47300	72600	67600	55800	42500	--	--
pmf0440	C10H10O2	4-MethoxycinnaMaldehyde	Phenolic acids	Phenolic acids	1963-36-6	B	35800	45100	43800	39500	47500	46300	36200	48700	43200	43900	36900	31000	50300	44900	34600	38800	43200	36700	41900	38000	38300	C10475	--
Lmbn002739	C9H8O3	3-Hydroxycinnamic Acid*	Phenolic acids	Phenolic acids	14755-02-3	B	3410000	3480000	3970000	1860000	2360000	2100000	1610000	1480000	1520000	12700000	2430000	19700000	2050000	1890000	1770000	1460000	1580000	1760000	2950000	2740000	5410000	C12621	ko00360,ko01100,ko01120,ko01220
pmb0142	C9H8O3	Caffeic aldehyde	Phenolic acids	Phenolic acids	141632-15-7	B	135000	156000	147000	148000	151000	164000	162000	142000	153000	49100	95300	63200	179000	161000	131000	140000	139000	171000	122000	130000	98000	C10945	ko00940,ko01110
Lmbn002648	C9H8O3	α-Hydroxycinnamic Acid*	Phenolic acids	Phenolic acids	5801-57-0	A	3370000	3420000	3570000	1940000	2340000	1980000	1610000	1430000	1560000	13300000	2500000	18800000	1950000	1880000	1650000	1410000	1620000	1710000	2880000	2680000	5140000	C02763	ko00360,ko01100
pme3083	C8H7NO3	2-(Formylamino)benzoic acid	Phenolic acids	Phenolic acids	3342-77-6	B	368000	449000	395000	36100	84500	41400	41000	31500	26700	2120000	54100	3480000	44500	87100	100000	20400	34500	32300	181000	129000	301000	C05653	ko00380,ko01100
pme0281	C8H6O4	Terephthalic acid	Phenolic acids	Phenolic acids	100-21-0	A	5330000	6410000	5980000	6610000	6070000	4780000	4330000	5710000	4920000	5440000	6040000	6280000	6190000	7610000	7590000	5490000	4520000	4090000	13700000	7630000	4880000	C06337	ko00624,ko00627,ko01100,ko01120,ko01220
mws0467	C9H10O3	3-(4-Hydroxyphenyl)-propionic acid*	Phenolic acids	Phenolic acids	501-97-3	B	135000	138000	183000	85700	182000	118000	162000	92900	81900	344000	112000	315000	100000	114000	81300	67500	57800	89900	100000	96900	124000	C01744	--
mws1382	C9H10O3	4'-Hydroxy-3'-methoxyacetophenone (Acetovanillone)*	Phenolic acids	Phenolic acids	498-02-2	B	30400	33300	40100	23600	47400	44900	35500	36000	35400	19000	23900	17800	48500	54300	36200	38400	27400	27900	22900	45200	28500	C11380	--
NK10253223	C8H9NO3	2-Amino-3-methoxybenzoic acid	Phenolic acids	Phenolic acids	3177-80-8	B	366000	426000	441000	406000	504000	495000	452000	397000	413000	135000	253000	183000	464000	426000	515000	509000	568000	610000	265000	295000	287000	C05831	ko00380
pme1292	C8H8O4	Homogentisic acid	Phenolic acids	Phenolic acids	451-13-8	B	243000	224000	220000	131000	234000	114000	212000	231000	232000	362000	298000	619000	109000	136000	194000	278000	205000	191000	229000	149000	276000	C00544	ko00130,ko00350,ko00643,ko01100,ko01120
pme2598	C8H8O4	3,4-Dihydroxybenzeneacetic acid	Phenolic acids	Phenolic acids	102-32-9	B	65500	64300	52800	32500	62600	31200	66500	63200	98400	64300	67100	85300	26400	45400	44300	52000	58600	51200	102000	69800	90100	C01161	ko00350,ko01100,ko01120,ko01220,ko04728,ko05030,ko05031,ko05034
Zmsp001834	C8H8O4	2,6-Dimethoxy-1,4-benzoquinone	Quinones	Quinones	530-55-2	A	240000	276000	297000	227000	160000	118000	167000	229000	291000	204000	492000	403000	163000	212000	314000	300000	288000	191000	393000	377000	510000	C10331	--
Hmbp001276	C8H8O4	Gallacetophenone	Phenolic acids	Phenolic acids	528-21-2	B	33800	33500	38500	25900	49100	18600	48300	47600	43500	36200	38500	71900	22300	27800	20800	30000	32600	26200	29400	43200	66200	--	--
mws0028	C8H8O4	Vanillic acid	Phenolic acids	Phenolic acids	121-34-6	A	4690000	5100000	5210000	5700000	6840000	5570000	6860000	7960000	6750000	3200000	3360000	4000000	4180000	4580000	4600000	5640000	5430000	5410000	3550000	3410000	3300000	C06672	ko00627,ko01120
NK10252689	C7H7NO4	2-Methoxy-5-nitrophenol	Phenolic acids	Phenolic acids	636-93-1	B	45700	45600	44100	35600	24900	26000	69300	71500	59000	29400	51300	52400	28700	25000	32800	54700	49500	41700	42400	45200	41200	C17385	--
mws0024	C7H6O5	Gallic acid	Phenolic acids	Phenolic acids	149-91-7	B	208000	217000	246000	184000	116000	57000	55500	147000	60500	869000	463000	598000	235000	379000	166000	44500	49600	49900	329000	289000	438000	C01424	ko00627,ko01061,ko01120
Wmhn002734	C10H6O3	5-Hydroxy-1,4-naphthoquinone	Quinones	Quinones	481-39-0	B	260000	354000	362000	362000	137000	300000	249000	446000	344000	54100	243000	54300	606000	593000	315000	424000	419000	397000	432000	243000	210000	C03840	--
pme3140	C10H8O3	6-Hydroxy-4-methylcoumarin	Lignans and Coumarins	Coumarins	2373-31-1	B	499000	585000	594000	720000	767000	896000	736000	760000	592000	707000	507000	319000	663000	546000	625000	447000	439000	476000	487000	504000	392000	--	--
mws1075	C10H8O3	7-Methoxycoumarin	Lignans and Coumarins	Coumarins	531-59-9	B	122000	113000	116000	36600	72700	44000	91000	35900	34900	666000	115000	397000	31200	60100	88900	69300	36300	23100	121000	60600	97900	C09268	--
pme2024	C10H12N2O	Serotonin*	Alkaloids	Plumerane	50-67-9	A	945000	977000	1020000	67300	126000	65300	95800	120000	39800	2290000	276000	826000	433000	2310000	709000	436000	382000	258000	5030000	1960000	3670000	C00780	ko00380,ko01063,ko01100,ko04024,ko04080,ko04361,ko04540,ko04721,ko04726,ko04742,ko04750,ko04976,ko07211
pmb0774	C10H12N2O	N-Hydroxytryptamine*	Alkaloids	Phenolamine	-	B	553000	716000	688000	38100	86400	40400	52100	70400	19900	1580000	176000	658000	307000	1700000	540000	333000	264000	159000	3370000	1280000	2500000	C17203	ko00380,ko01100
pme2836	C10H11NO2	5-Hydroxytryptophol	Alkaloids	Plumerane	154-02-9	B	38200	42200	62100	36700	47900	40900	33300	31500	37000	74900	39900	39400	47200	51100	61800	44500	45700	49400	57400	49600	40700	--	--
mws1013	C9H6O4	Esculetin	Lignans and Coumarins	Coumarins	305-01-1	A	2330000	2510000	2740000	856000	2540000	1370000	1840000	1770000	1790000	5040000	2080000	12600000	790000	1240000	1700000	1150000	1360000	1190000	2000000	1420000	2880000	C09263	ko01061
mws1074	C9H6O4	Daphnetin	Lignans and Coumarins	Coumarins	486-35-1	B	505000	549000	598000	162000	600000	335000	459000	418000	362000	885000	557000	2120000	143000	241000	340000	313000	386000	324000	437000	283000	538000	C03093	--
mws1195	C10H10O3	p-Coumaric acid methyl ester*	Phenolic acids	Phenolic acids	3943-97-3	B	52100	63200	87400	40300	58200	45200	42000	49400	40200	81100	37300	143000	60100	63100	56400	45600	38400	48200	60900	63300	82000	--	--
mws0009	C10H10O3	Coniferaldehyde	Phenolic acids	Phenolic acids	20649-42-7	A	18300	26200	19900	21500	31000	15000	17400	30500	35600	8660	22700	16600	12900	24800	17200	32300	15800	28500	17000	14700	21000	C02666	ko00940,ko01061,ko01100,ko01110
pmb2795	C10H10O3	4-Methoxycinnamic acid*	Phenolic acids	Phenolic acids	830-09-1	B	45300	50700	57700	6070	15600	3480	8060	8690	13000	128000	30200	362000	17600	29700	15800	19900	20700	13200	87200	48700	116000	--	--
pme3255	C11H14O2	Methyleugenol	Phenolic acids	Phenolic acids	93-15-2	B	8190	7290	7170	5950	5500	6790	6190	5980	9240	5510	7390	5510	6750	5190	2960	7290	9670	7230	10700	4150	6710	C10454	ko00940
mws2212	C9H8O4	Caffeic acid	Phenolic acids	Phenolic acids	331-39-5	A	14800000	16500000	17900000	3800000	13900000	7770000	4500000	5530000	3590000	35700000	6950000	59000000	6830000	7880000	17500000	4780000	5580000	6330000	14700000	11900000	16300000	C01197	ko00940,ko01061,ko01100,ko01110,ko01220
mws0093	C10H12O3	Coniferyl alcohol	Phenolic acids	Phenolic acids	458-35-5	B	108000	101000	124000	66100	93000	75100	56500	87500	66500	139000	119000	443000	67600	57700	64900	54200	62500	39600	111000	89700	129000	C00590	ko00940,ko00998,ko01061,ko01100,ko01110
mws0117	C9H10O4	Homovanillic acid; 4-Hydroxy-3-methoxyphenylacetic acid	Phenolic acids	Phenolic acids	306-08-1	B	10200	13000	12100	16500	3510	12500	7060	12900	7960	6670	9250	10300	5750	8270	11100	5870	10800	9900	5420	7910	5580	C05582	ko00350,ko01100,ko04728
mws1350	C9H10O4	Syringaldehyde; 4-Hydroxy-3,5-Dimethoxybenzaldehyde*	Phenolic acids	Phenolic acids	134-96-3	B	180000	170000	206000	173000	123000	281000	232000	231000	193000	48100	140000	74000	292000	213000	220000	249000	253000	225000	195000	272000	82500	--	--
MA10002917	C6H4N2O5	2,4-Dinitrophenol	Phenolic acids	Phenolic acids	51-28-5	B	283000	273000	291000	203000	110000	139000	131000	128000	138000	399000	460000	399000	122000	112000	124000	119000	103000	105000	421000	415000	360000	C02496	--
HJN037	C8H8O5	4-O-Methylgallic Acid	Phenolic acids	Phenolic acids	4319-02-2	B	14300	11700	7660	19100	19000	17800	6300	34400	19300	16400	18500	27300	16400	14500	9070	12300	12000	9390	15400	9440	16700	--	--
Zmtn001624	C10H7NO3	N-Acetylisatin	Alkaloids	Plumerane	574-17-4	B	3270000	3710000	3530000	4430000	2980000	3940000	4250000	4260000	4860000	1860000	3940000	2660000	2960000	3080000	3590000	4600000	5440000	4060000	3630000	3390000	3720000	C02172	ko00380
Hmjp002337	C10H8O4	Isoscopoletin (6-Hydroxy-7-Methoxycoumarin)	Lignans and Coumarins	Coumarins	776-86-3	B	16200	22000	16800	16800	2790	8890	21300	16300	26200	6000	16100	11600	4620	16300	25600	10300	29200	26000	18000	16500	26000	C18079	--
Xmgn006542	C10H10O4	Dimethyl Phthalate	Phenolic acids	Phenolic acids	131-11-3	B	588000	607000	603000	94200	252000	113000	226000	181000	351000	925000	365000	999000	423000	568000	492000	647000	597000	560000	1880000	917000	1880000	C11233	--
mws0014	C10H10O4	Ferulic acid	Phenolic acids	Phenolic acids	537-98-4	B	2090000	2050000	2270000	697000	3620000	1330000	1570000	3200000	1150000	3670000	785000	4230000	2700000	3340000	2110000	1200000	1020000	1200000	3040000	3210000	1650000	C01494	ko00940,ko01061,ko01100,ko01110
Lmdn003756	C10H10O4	Methyl caffeate	Phenolic acids	Phenolic acids	3843-74-1	A	33100	33700	30200	33200	20300	26000	33300	34100	37600	45600	22900	47700	16800	23700	38700	26700	26300	19800	51400	17400	20400	C10477	--
pmb2497	C9H10O5	4-Hydroxy-3-methoxymandelate	Phenolic acids	Phenolic acids	55-10-7	B	42900	54100	50900	27400	204000	87700	24300	50800	15900	29000	48000	9900	103000	112000	35100	26300	17000	19800	23400	78700	53500	C05584	ko00350,ko01100
mws0027	C9H10O5	Syringic acid	Phenolic acids	Phenolic acids	530-57-4	A	1210000	1240000	1280000	910000	1780000	894000	1790000	2330000	1400000	1020000	893000	1720000	666000	1070000	1110000	1560000	1310000	905000	794000	681000	1030000	C10833	ko00627,ko01120
Wmhn001652	C11H8O4	3-Methoxy-5-Hydroxy-1,4-naphthoquinone	Quinones	Quinones	-	B	492000	559000	565000	416000	548000	386000	746000	552000	396000	192000	83900	530000	478000	738000	697000	892000	792000	622000	691000	290000	567000	--	--
pmb1587	C13H18O2	4-Hydroxy-3,5-diisopropylbenzaldehyde	Phenolic acids	Phenolic acids	10537-86-7	B	9300	9510	14200	11300	4160	11300	15700	14200	7540	9	3280	3050	13900	9010	9910	14100	15100	12900	7430	5100	5930	--	--
Lmln010063	C14H22O	2,6-Di-tert-butylphenol	Phenolic acids	Phenolic acids	128-39-2	A	160000	145000	143000	154000	115000	134000	131000	196000	178000	106000	150000	212000	194000	154000	171000	162000	208000	134000	171000	115000	180000	--	--
pme3443	C11H12O4	Sinapinaldehyde	Phenolic acids	Phenolic acids	4206-58-0	B	297000	324000	335000	329000	370000	475000	268000	504000	325000	187000	306000	183000	313000	415000	399000	323000	269000	260000	392000	271000	224000	C05610	ko00940,ko01061,ko01100,ko01110
pmb2620	C11H12O4	3,4-Dimethoxycinnamic acid	Phenolic acids	Phenolic acids	14737-89-4	B	13100	13000	12900	9060	12600	7240	13900	16800	30100	10200	14800	32800	6520	7060	11400	14000	12100	11100	13300	6970	18800	--	--
mws0853	C11H14O4	Sinapyl alcohol	Phenolic acids	Phenolic acids	537-33-7	B	55600	59600	55900	34200	21800	31500	17300	32000	18500	140000	53800	86100	49700	50900	61900	21700	18000	23400	73500	64600	82500	C02325	ko00940,ko01061,ko01100,ko01110
mws4085	C11H12O5	Sinapic acid	Phenolic acids	Phenolic acids	530-59-6	B	253000	278000	257000	45500	92600	45400	53200	71000	45800	1340000	211000	309000	118000	137000	197000	102000	125000	118000	887000	398000	358000	C00482	ko00940,ko01061,ko01100,ko01110
Lmyp003951	C11H14O5	3-Hydroxy-1-(4-hydroxy-3,5-dimethoxyphenyl)propan-1-one	Phenolic acids	Phenolic acids	-	B	1450000	1530000	1540000	1460000	1220000	1080000	2140000	2000000	1870000	906000	1690000	2180000	905000	1060000	1490000	2180000	2040000	1850000	1080000	924000	1200000	--	--
Lmqp003432	C13H22O3	6,9-Dihydroxy-7-megastigmen-3-one	Terpenoids	Sesquiterpenoids	-	A	318000	321000	347000	286000	425000	288000	671000	499000	574000	259000	603000	721000	180000	192000	254000	431000	436000	313000	163000	121000	202000	--	--
mws2105	C14H12O3	Benzyl salicylate	Phenolic acids	Phenolic acids	118-58-1	B	33100	43200	63400	52800	35000	45200	60700	43400	37500	38700	43600	43000	49600	46800	39600	53000	54400	57200	30300	33100	36700	--	--
Lmlp002765	C15H16O2	Stilbostemin B	Phenolic acids	Phenolic acids	162411-67-8	B	5930	4450	3960	3830	5450	4280	5240	5640	4640	4200	3900	2480	6940	5240	3590	5380	4880	7020	3070	7400	3200	--	--
Lmhn003240	C11H10O6	Benzoylmalic acid	Phenolic acids	Phenolic acids	22138-51-8	B	85800	97800	96800	55900	81900	75600	84200	144000	102000	48700	65200	79800	74900	75300	76300	97500	71600	61500	68200	76400	143000	--	--
pmp001129	C15H12O3	Moscatin	Quinones	PhenAnthraquinones	108335-06-4	B	101000	87900	80800	174000	87700	118000	155000	124000	131000	12600	124000	85100	64600	106000	105000	145000	151000	130000	76100	64800	50800	--	--
mws2103	C14H12O4	Piceatannol	Others	Stilbene	10083-24-6	B	24500	33300	37100	8790	17800	17100	7900	7860	9880	25500	16500	8710	26300	30700	28500	8450	13800	20600	21900	19200	35200	C05901	ko00945,ko01110
mws1405	C15H8O5	Coumestrol	Lignans and Coumarins	Coumarins	479-13-0	B	20000	24400	21600	17800	33600	25500	13700	19900	16900	9600	15300	10100	50000	31100	26100	11900	20000	22800	24000	27600	22000	C10205	ko00943,ko01061,ko01110
pmp000087	C13H16O6	2-Feruloyl-sn-glycerol*	Phenolic acids	Phenolic acids	-	B	33900	42200	34800	15800	74900	51800	19800	20200	6100	5550	11400	19100	102000	73500	71800	30500	30400	62400	23300	37700	31200	--	--
pmp000086	C13H16O6	1-Feruloyl-sn-glycerol*	Phenolic acids	Phenolic acids	-	B	57200	85800	54800	59100	64100	60200	99500	96100	93400	75400	44400	71000	71900	58600	62000	97200	78600	85100	56500	54400	44800	--	--
mws1659	C15H10O5	Emodin	Quinones	Anthraquinone	518-82-1	B	136000	127000	115000	264000	101000	179000	336000	234000	271000	38400	109000	97200	103000	159000	131000	311000	199000	144000	72700	86600	41800	C10343	--
mws1297	C13H18O6	Benzyl glucoside	Phenolic acids	Phenolic acids	4304-12-5	A	6200	9660	5950	9630	6120	15000	7340	8970	3880	3770	5210	7180	10300	8930	9900	14500	14900	10700	14900	6330	2790	--	--
pme0376	C15H12O5	Naringenin (5,7,4'-Trihydroxyflavanone)	Flavonoids	Dihydroflavone	480-41-1	A	1020000	1050000	975000	794000	1260000	713000	1030000	1110000	1020000	1290000	1190000	2780000	775000	931000	899000	1010000	832000	916000	813000	694000	1280000	C00509	ko00941,ko00943,ko01061,ko01100,ko01110
Lmgp004784	C15H14O5	Apiferol	Flavonoids	Flavonoid	55167-29-8	A	50600	57600	54300	46500	178000	67600	32600	66500	68100	33600	102000	32500	53800	106000	23400	17600	11800	18500	38000	84700	48000	--	--
pme1201	C15H14O5	Phloretin	Flavonoids	Chalcones	60-82-2	B	57600	56300	54100	7180	13900	2680	10300	13500	6620	62100	131000	528000	9	27400	3760	7800	5650	1960	88100	59000	147000	C00774	ko00941,ko01110
Lmtp005493	C16H18O4	4,4'-Dihydroxy-3,5-dimethoxybibenzyl	Phenolic acids	Phenolic acids	39499-96-2	B	15500	17800	17100	15100	27500	15700	12500	10600	10800	23500	22700	11700	16500	16400	15100	13000	13300	16200	24200	15500	17600	C10256	--
Lmlp012720	C16H22O4	Dibutyl phthalate	Phenolic acids	Phenolic acids	84-74-2	A	8370000	8720000	8990000	8530000	8970000	8810000	9350000	9450000	8850000	6140000	6140000	5510000	11400000	12000000	11500000	11100000	10500000	11200000	6510000	7930000	7630000	C14214	--
Lmhn002926	C13H12O7	p-Coumaroylmalic acid	Phenolic acids	Phenolic acids	-	B	73100	74300	76300	11000	20100	12700	19700	23700	22100	138000	60700	171000	36600	104000	51100	50200	53100	31000	262000	122000	257000	--	--
pmp001118	C16H12O5	5-Hydroxy-3,7dimethoxy-1,4-phenanthrenequinone	Quinones	PhenAnthraquinones	-	B	7540	6620	4900	10700	6480	6130	4920	6190	5620	9	9840	4220	8510	10700	5510	10100	6410	7470	8450	8910	5550	--	--
Zmhn003059	C16H12O5	Emodin-1-methyl ether	Quinones	Anthraquinone	-	B	9360	8860	8890	13700	6820	9510	13800	12000	9620	4310	10100	6240	11200	10800	10700	12400	10000	11000	9870	11700	6740	--	--
Lmmp004504	C15H10O6	2'-Hydroxygenistein*	Flavonoids	Isoflavones	1156-78-1	B	28200	26600	29900	72100	10700	15200	34600	29500	25100	21300	59100	57500	9950	12600	19300	47000	35300	39400	29200	11300	24100	C12134	ko00943
mws1068	C15H10O6	Kaempferol (3,5,7,4'-Tetrahydroxyflavone)	Flavonoids	Flavonols	520-18-3	A	72500	80100	72500	52300	26000	9550	45700	35000	67500	181000	227000	304000	3600	13400	25100	19200	22100	19100	68200	18700	243000	C05903	ko00941,ko00944,ko01061,ko01100,ko01110
NK10256198	C15H10O6	3,5,7,2'-Tetrahydroxyflavone; Datiscetin	Flavonoids	Flavonoid	480-15-9	B	44300	45800	41900	61000	52900	72900	97100	59800	56300	5870	39700	35600	34500	44100	44500	59500	78400	71600	20900	18600	18600	C10036	--
pme0088	C15H10O6	Luteolin (5,7,3',4'-Tetrahydroxyflavone)*	Flavonoids	Flavonoid	491-70-3	A	13700	14100	16800	10100	14300	8430	12400	8600	13800	21300	12900	19300	11800	19400	13400	10600	8390	17200	15000	13900	16000	C01514	ko00941,ko00944,ko01100,ko01110
Cmsp008121	C16H14O5	7-O-Methylnaringenin	Flavonoids	Flavonoid	-	B	81600	86300	73800	64400	76900	57600	58400	77100	75300	65500	66500	54500	87600	85900	77400	86500	91300	103000	120000	127000	166000	--	--
mws1094	C15H12O6	Aromadendrin (Dihydrokaempferol)	Flavonoids	Dihydroflavonol	480-20-6	A	487000	524000	505000	406000	860000	348000	685000	537000	462000	374000	700000	1160000	254000	301000	492000	595000	537000	442000	332000	180000	454000	C00974	ko00941,ko01061,ko01100,ko01110
mws0064	C15H12O6	Eriodictyol (5,7,3',4'-Tetrahydroxyflavanone)	Flavonoids	Dihydroflavone	552-58-9	B	427000	416000	396000	287000	745000	386000	416000	444000	487000	439000	531000	825000	361000	486000	374000	392000	325000	345000	274000	268000	382000	C05631	ko00941,ko01100,ko01110
pme0460	C15H14O6	Epicatechin*	Flavonoids	Flavanols	490-46-0	A	423000	441000	460000	230000	319000	239000	265000	302000	233000	597000	650000	741000	286000	674000	346000	541000	559000	316000	717000	567000	543000	C09727	ko00941,ko01061,ko01100,ko01110
mws0054	C15H14O6	Catechin*	Flavonoids	Flavanols	154-23-4	A	3130000	3360000	3330000	5610000	2610000	2610000	2930000	4720000	2910000	2920000	2850000	4380000	5270000	5800000	2930000	5150000	2940000	2790000	2470000	2450000	2050000	C06562	ko00941,ko01061,ko01110
mws2120	C13H8O8	Brevifolin carboxylic acid	Phenolic acids	Phenolic acids	18490-95-4	B	64700	60900	48000	80200	46800	40100	47800	99600	48100	48200	58100	70500	86700	127000	33200	100000	51900	40800	44900	45100	39100	--	--
Hmjp003400	C19H16O3	1,7-Bis-(4-hydroxyphenyl)-2,4,6-heptatrienone	Phenolic acids	Phenolic acids	-	B	12100	21800	11500	10600	7660	9340	13500	8880	9190	5380	5240	11800	15200	15400	26800	19300	15500	16400	23400	28200	22600	--	--
Lmln001195	C14H18O7	Picein (4-Acetylphenyl-glucoside)	Phenolic acids	Phenolic acids	530-14-3	B	21300	28900	38500	34800	29100	26000	37100	24700	25500	16600	49600	95000	14300	9970	20600	32300	26400	20900	18800	15100	32300	C10720	--
Lmhn001386	C12H12O9	Vnilloyltartaric acid	Phenolic acids	Phenolic acids	-	B	7210	5330	7650	3900	10800	6870	9320	6250	6300	11200	8230	9650	6330	7310	5110	4820	1830	2900	7760	4620	7640	--	--
pmp000001	C16H12O6	Hispidulin (5,7,4'-Trihydroxy-6-methoxyflavone)*	Flavonoids	Flavonoid	1447-88-7	A	1240000	1200000	1210000	606000	2120000	843000	697000	406000	498000	2470000	509000	706000	1240000	3150000	862000	654000	784000	593000	1500000	1370000	804000	C10058	--
Zmhp003514	C16H12O6	6,7,8-Tetrahydroxy-5-methoxyflavone*	Flavonoids	Flavonoid	-	A	1290000	1270000	1240000	617000	2180000	876000	695000	420000	551000	2530000	504000	681000	1280000	3380000	889000	659000	832000	549000	1510000	1360000	844000	--	--
mws0058	C16H12O6	Diosmetin (5,7,3'-Trihydroxy-4'-methoxyflavone)*	Flavonoids	Flavonoid	520-34-3	A	1760000	1580000	1560000	792000	2680000	1220000	817000	568000	667000	2940000	694000	853000	1680000	4110000	1080000	895000	995000	685000	2010000	2000000	1030000	C10038	--
Zmhn001926	C13H16O8	1-O-Salicyl-D-glucose*	Phenolic acids	Phenolic acids	60517-74-0	A	2790000	2700000	2990000	2320000	1180000	1070000	1410000	2630000	1700000	2290000	2900000	2660000	2760000	2930000	2260000	2860000	2470000	1380000	7210000	4850000	4470000	--	--
Zmhn001358	C13H16O8	4-O-Glucosyl-4-hydroxybenzoic acid*	Phenolic acids	Phenolic acids	-	A	96400	101000	87700	160000	70800	112000	128000	149000	147000	45900	94200	109000	122000	131000	92800	218000	194000	265000	58700	44100	84000	--	--
pmb3142	C13H16O8	Salicylic acid-2-O-glucoside	Phenolic acids	Phenolic acids	10366-91-3	B	3020000	3310000	3070000	3230000	2650000	2170000	3020000	2420000	3070000	2670000	3980000	3770000	2810000	2850000	3180000	3130000	3600000	3340000	3040000	3010000	4380000	--	--
Hmyp002315	C15H10O7	3,5,7,4'-Tetrahydroxy-Coumaronochromone	Others	Others	-	A	276000	403000	265000	318000	503000	229000	412000	294000	325000	408000	511000	540000	119000	197000	184000	384000	226000	240000	334000	144000	293000	--	--
pme2954	C15H10O7	Quercetin	Flavonoids	Flavonols	117-39-5	A	103000	109000	85800	67300	72900	61700	54000	58000	63300	144000	150000	143000	94400	123000	71100	92800	63600	77200	97200	84800	130000	C00389	ko00941,ko00944,ko01100,ko01110,ko04152
Cmsp007228	C16H14O6	7-O-Methyleriodictyol	Flavonoids	Flavanols	51857-11-5	A	198000	209000	195000	104000	415000	146000	120000	163000	125000	332000	295000	153000	261000	308000	193000	110000	76900	125000	266000	358000	213000	--	--
Cmsp004086	C16H14O6	Dihydrokaempferide	Flavonoids	Flavonols	137225-59-3	B	162000	174000	133000	26200	147000	20600	43400	29200	34400	7190	74300	111000	92300	43800	60400	286000	334000	313000	127000	107000	537000	--	--
Zmhn000892	C13H18O8	4-O-Glucosyl-3,4-dihydroxybenzyl alcohol	Phenolic acids	Phenolic acids	-	A	182000	173000	174000	125000	114000	72900	146000	96900	216000	202000	341000	426000	64200	92300	205000	137000	198000	135000	158000	148000	278000	--	--
mws0044	C15H12O7	Dihydroquercetin(Taxifolin)	Flavonoids	Dihydroflavonol	480-18-2	A	155000	162000	176000	106000	287000	128000	240000	205000	156000	191000	146000	402000	168000	178000	127000	137000	105000	115000	138000	114000	119000	C01617	ko00941,ko01061,ko01100,ko01110
Hmqn003268	C15H12O7	5,7,3',4',5'-Pentahydroxydihydroflavone	Flavonoids	Dihydroflavone	-	B	34700	38000	33300	20100	10600	9510	8340	11600	8880	72200	55500	130000	39600	56800	22300	8560	7460	17400	37500	39500	63200	--	--
mws0042	C15H14O7	Epigallocatechin*	Flavonoids	Flavanols	970-74-1	A	538000	522000	515000	1110000	64500	91600	133000	415000	147000	753000	837000	1490000	563000	593000	310000	354000	464000	347000	434000	306000	437000	C12136	ko00941,ko01110
mws0049	C15H14O7	Gallocatechin*	Flavonoids	Flavanols	970-73-0	B	685000	686000	678000	1240000	69400	108000	156000	537000	172000	1260000	1030000	2080000	734000	754000	365000	453000	521000	358000	512000	362000	602000	C12127	ko00941,ko01110
Lmhn003074	C14H14O8	Feruloylmalic acid	Phenolic acids	Phenolic acids	-	A	288000	278000	219000	67600	42600	74000	180000	162000	183000	69700	53900	80600	233000	297000	259000	452000	553000	451000	519000	400000	569000	--	--
Lmhn001477	C13H12O9	2-Caffeoyl-L-tartaric acid (Caftaric acid)	Phenolic acids	Phenolic acids	67879-58-7	B	185000	189000	175000	24500	170000	51000	44100	41500	50300	325000	105000	212000	172000	222000	216000	146000	152000	114000	561000	385000	562000	--	--
Lmqp010784	C21H30O2	Progesterone	Terpenoids	Ditepenoids	57-83-0	A	121000	157000	126000	172000	151000	90200	294000	500000	731000	30200	18800	62700	128000	88200	134000	185000	219000	186000	31700	41900	53900	C00410	ko00140,ko01100,ko04114,ko04913,ko04914,ko04917,ko04925,ko04927,ko04934,ko05200,ko05215,ko05224,ko07225,ko07226
Lmmn004912	C16H12O7	Quercetin-3-O-methyl ether	Flavonoids	Flavonols	1486-70-0	A	17500	17000	18900	17600	10300	13700	11400	9060	15400	19400	29900	34700	13600	16000	17700	26500	24700	32000	25500	30500	28400	C04443	ko00944
pmb2871	C13H16O9	1-O-Gentisoyl-D-glucoside*	Phenolic acids	Phenolic acids	23445-11-6	A	4650000	4860000	4180000	3410000	3580000	3100000	3580000	4670000	3540000	2770000	4300000	4430000	5210000	4930000	4630000	5520000	4520000	2850000	8200000	4280000	4600000	--	--
pmn001367	C13H16O9	Protocatechuic acid-4-O-glucoside*	Phenolic acids	Phenolic acids	-	A	4280000	4130000	4340000	3320000	3330000	3280000	3930000	5070000	3370000	2470000	2900000	4160000	5770000	4670000	5210000	5310000	3890000	3100000	8000000	5260000	4170000	--	--
Hmtn001120	C14H20O8	5-(2-Hydroxyethyl)-2-O-glucosylphenol	Phenolic acids	Phenolic acids	-	A	447000	437000	388000	154000	55500	31900	117000	78400	303000	346000	402000	631000	199000	258000	623000	686000	793000	437000	549000	767000	1570000	--	--
pmb0751	C16H16O7	Trans-5-O-(p-Coumaroyl)shikimate	Phenolic acids	Phenolic acids	-	B	15400	12400	17000	13900	12800	7020	6890	16600	4340	48600	15600	9	23000	16100	12000	6070	6030	7190	22500	24000	15300	C02947	ko00940,ko00941,ko00945,ko01100,ko01110
Lmhn002140	C14H14O9	Feruloyltartaric acid (Fertaric acid)	Phenolic acids	Phenolic acids	-	B	496000	530000	534000	278000	377000	238000	303000	398000	293000	157000	168000	190000	587000	504000	568000	655000	746000	763000	786000	823000	886000	--	--
Zmdn001863	C18H14O6	2-(7-Dihydroxyl)-benzofuranyl-ferulic acid	Phenolic acids	Phenolic acids	-	B	729000	714000	748000	347000	498000	374000	542000	545000	439000	164000	257000	227000	992000	780000	820000	1020000	1000000	975000	1150000	1150000	1030000	--	--
Zmhn002301	C15H18O8	p-Coumaric acid-4-O-glucoside	Phenolic acids	Phenolic acids	117405-48-8	A	8010000	7700000	7370000	11100000	3900000	7090000	9650000	9030000	10900000	7860000	10500000	5940000	6940000	6290000	6930000	9370000	9900000	10000000	5470000	6900000	5720000	C06739	--
pmn001690	C16H24O7	3-Hydroxy-4-isopropylbenzylalcohol-3-O-glucoside	Phenolic acids	Phenolic acids	-	B	247000	203000	210000	284000	351000	317000	271000	226000	273000	189000	204000	122000	307000	157000	196000	248000	211000	234000	242000	227000	203000	--	--
Lmzp004885	C17H14O7	Tricin (5,7,4'-Trihydroxy-3',5'-dimethoxyflavone)	Flavonoids	Flavonoid	520-32-1	A	1890000	1920000	1930000	647000	2040000	992000	782000	426000	537000	2840000	599000	789000	2780000	4460000	1460000	1200000	1250000	913000	2390000	2470000	1370000	C10193	--
Zmhn001883	C14H18O9	Vanillic acid-4-O-glucoside	Phenolic acids	Phenolic acids	32142-31-7	B	38900	36100	39700	27300	53000	31400	52100	50200	38000	31000	47200	55300	22200	24600	26200	31900	33100	18400	31500	40900	52200	--	--
pmn001517	C15H22O8	3,4,5-Trimethoxyphenyl-1-O-Glucoside	Phenolic acids	Phenolic acids	-	B	5600000	5270000	5590000	4310000	3010000	2050000	3050000	3750000	5590000	4100000	9010000	9050000	3240000	4010000	5200000	5530000	5170000	3640000	8230000	6950000	9500000	--	--
pmn001518	C13H16O10	1-O-Galloyl-D-glucose	Phenolic acids	Phenolic acids	58511-73-2	B	715000	719000	693000	377000	563000	227000	346000	398000	383000	1220000	989000	1550000	334000	517000	565000	750000	580000	398000	1340000	865000	1590000	C01158	ko01061
Hmln000659	C13H16O10	3-O-Galloyl-D-glucose	Phenolic acids	Phenolic acids	-	A	109000	78100	84900	32300	190000	25100	48100	34300	34600	85600	185000	396000	25500	27900	36500	40500	53600	38000	109000	60700	216000	--	--
Hmln002806	C16H16O8	5-O-Caffeoylshikimic acid	Phenolic acids	Phenolic acids	180981-12-8	B	1470000	1550000	1440000	763000	1250000	706000	629000	970000	703000	5810000	1730000	1540000	975000	1380000	1250000	675000	574000	706000	2510000	1600000	1380000	C10434	ko00940,ko00941,ko00945,ko01100,ko01110
pmb3068	C16H18O8	1-O-p-Coumaroylquinic acid	Phenolic acids	Phenolic acids	-	A	428000	337000	367000	252000	155000	131000	206000	201000	277000	902000	627000	714000	113000	183000	234000	256000	217000	201000	1050000	540000	870000	--	--
pmn001421	C16H18O8	3-O-p-Coumaroylquinic acid*	Phenolic acids	Phenolic acids	87099-71-6	A	1890000	1840000	1700000	457000	2230000	627000	558000	388000	796000	7010000	2040000	2440000	793000	2230000	733000	484000	426000	441000	3060000	2980000	2410000	--	--
pma6460	C16H18O8	4-O-p-Coumaroylquinic acid	Phenolic acids	Phenolic acids	32451-86-8	B	518000	477000	426000	124000	417000	190000	130000	95800	252000	1750000	551000	593000	261000	688000	255000	194000	164000	161000	1370000	871000	971000	C10441	--
pmb3074	C16H18O8	5-O-p-Coumaroylquinic acid*	Phenolic acids	Phenolic acids	1899-30-5	A	1610000	1730000	1600000	420000	1900000	649000	532000	389000	865000	6600000	1930000	2760000	734000	2200000	767000	426000	414000	384000	2720000	3270000	2010000	C12208	ko00940,ko00941,ko00945,ko01110
pma0149	C15H16O9	Sinapoyl malate	Phenolic acids	Phenolic acids	92344-58-6	B	47200	46000	44200	38300	43500	33700	48000	41300	48000	30400	51200	39900	22600	27400	58700	71900	78200	68900	36500	46800	75500	C02887	ko00940
mws1015	C15H16O9	Esculin (6,7-DihydroxyCoumarin-6-glucoside)	Lignans and Coumarins	Coumarins	531-75-9	B	75100	34400	52100	15600	68700	36000	27600	38800	26000	172000	91100	19900	41700	74300	42200	27400	9	25200	135000	168000	66100	C09264	--
Zmhn001793	C15H18O9	6-O-Caffeoyl-D-glucose	Phenolic acids	Phenolic acids	-	A	1670000	1630000	1810000	1200000	991000	719000	1260000	1050000	1430000	1970000	1910000	3170000	999000	906000	1470000	1770000	1910000	1480000	1730000	1740000	2950000	--	--
mws0906	C16H22O8	Coniferin	Phenolic acids	Phenolic acids	531-29-3	B	7180000	6830000	7480000	2180000	8850000	4810000	3840000	3720000	2830000	16500000	9420000	6780000	5170000	8080000	6720000	3060000	2920000	3140000	18900000	17100000	12400000	C00761	ko00940
Zmhp004065	C18H16O7	7,8-Dihydroxy-5,6,4'-trimethoxyflavone*	Flavonoids	Flavonoid	-	A	5960	7730	5120	7740	6660	4760	4020	4330	7570	11300	6760	5080	6610	17300	6090	5770	5700	3620	6150	3290	10100	--	--
mws1474	C18H16O7	5,7-Dihydroxy-3',4',5'-trimethoxyflavone	Flavonoids	Flavonoid	18103-42-9	A	62300	70200	63300	39700	79000	56400	46400	37000	41900	113000	35100	28700	76600	123000	50200	48300	51900	34700	55700	33600	56800	C19807	--
pmp000786	C18H16O7	Eupatorin (5,3'-Dihydroxy-6,7,4'-trimethoxyflavone)*	Flavonoids	Flavonoid	855-96-9	A	7880	7370	7300	5140	16100	5870	3040	2150	1820	19100	1200	1090	1600	36100	8880	5610	5280	2980	4220	1100	9000	--	--
Hmpn003163	C20H24O5	5-Hydroxy-1-(4-hydroxy-3-methoxyphenyl)-7-(4-hydroxyphenyl)heptan-3-one	Others	Others	-	A	184000	161000	172000	86700	326000	44500	190000	370000	95100	146000	31600	566000	547000	201000	67900	75300	41700	70300	247000	36200	98800	--	--
mws1002	C17H14O8	Syringetin	Flavonoids	Flavonoid	4423-37-4	A	117000	105000	108000	94200	187000	81200	39000	132000	43800	111000	150000	88900	255000	122000	146000	105000	35000	125000	120000	104000	50900	C11620	ko00944
Lmtn000940	C14H18O10	1-O-(3,4-Dihydroxy-5-methoxy-benzoyl)-glucoside	Phenolic acids	Phenolic acids	-	B	147000	141000	142000	103000	98400	57800	157000	150000	249000	244000	56700	249000	41200	61400	41600	219000	109000	66100	495000	117000	164000	--	--
Lmgn002933	C18H18O7	5,7-Dihydroxy-2',3',4'-trimethoxydihydroisoflavone	Flavonoids	Dihydroisoflavone	-	B	110000	109000	104000	55500	55800	43700	28200	38000	43200	116000	81300	51900	117000	152000	120000	190000	131000	163000	183000	199000	142000	--	--
pmf0557	C16H11N2NaO4S	Shikonin	Alkaloids	Alkaloids	523-44-4	B	85400	74800	75100	66700	189000	83900	54800	61800	91400	8140	19200	6250	152000	81900	114000	103000	57900	180000	24900	50500	61900	C19371	--
pme1816	C16H18O9	Neochlorogenic acid(5-O-Caffeoylquinic acid)*	Phenolic acids	Phenolic acids	906-33-2	B	2010000	1760000	1710000	252000	1570000	501000	796000	562000	684000	4310000	2080000	3300000	437000	924000	1110000	836000	935000	646000	3600000	2170000	3240000	C17147	--
mws0178	C16H18O9	Chlorogenic acid*	Phenolic acids	Phenolic acids	327-97-9	A	16000000	13700000	12500000	6460000	16300000	9550000	10800000	8280000	8670000	34400000	15500000	27100000	6500000	11200000	7860000	6250000	7070000	5920000	15900000	14200000	16200000	C00852	ko00940,ko00941,ko00945,ko01110
mws2108	C16H18O9	Cryptochlorogenic acid*	Phenolic acids	Phenolic acids	905-99-7	B	31500000	34500000	36100000	8600000	17100000	8660000	13800000	9790000	13600000	34500000	21400000	31100000	22200000	29500000	34700000	34400000	31800000	25600000	75600000	41600000	58800000	--	--
Zmhn002422	C16H20O9	1-O-Feruloyl-D-Glucose	Phenolic acids	Phenolic acids	-	A	7290000	5610000	6980000	4400000	5940000	4630000	3600000	4230000	5490000	14000000	9550000	7820000	6250000	8830000	5080000	5600000	4360000	3970000	9170000	11500000	8370000	C17759	--
pmb3056	C16H20O9	Homovanilloylquinic acid	Phenolic acids	Phenolic acids	-	B	479000	568000	533000	67500	226000	43900	234000	125000	372000	2340000	903000	2460000	16300	27100	173000	265000	278000	156000	614000	132000	1180000	--	--
Zmhn002334	C16H20O9	6-O-Feruloyl-D-glucose	Phenolic acids	Phenolic acids	137887-25-3	B	8610000	9030000	8190000	6240000	7150000	5780000	5220000	5180000	6120000	16600000	10800000	11200000	9570000	12700000	8140000	5610000	5730000	4700000	13000000	11700000	9310000	--	--
Lmdn004267	C20H22O6	Epipinoresinol*	Lignans and Coumarins	Lignans	24404-50-0	A	269000	286000	293000	259000	343000	251000	274000	304000	291000	211000	267000	200000	324000	274000	316000	283000	212000	243000	256000	289000	261000	--	--
mws0097	C20H22O6	Pinoresinol*	Lignans and Coumarins	Lignans	487-36-5	A	353000	371000	328000	297000	414000	311000	314000	410000	386000	223000	337000	250000	414000	385000	408000	335000	269000	305000	321000	366000	357000	C05366	ko00998,ko01061,ko01100,ko01110
pme0085	C18H16O8	Rosmarinic acid	Phenolic acids	Phenolic acids	537-15-5	B	23300	24000	37700	26300	11800	10500	24500	29800	14000	12900	20000	21600	10400	17500	23100	26600	25500	27500	16300	21900	9240	C01850	ko00350,ko01100
pmb3107	C15H20O10	Glucosyringic Acid	Phenolic acids	Phenolic acids	-	B	22000	22000	22200	30000	2830	8170	15100	18200	25500	11400	21400	22300	14700	16100	17000	37800	36400	18400	38500	50100	56900	--	--
Lmmp002023	C19H32N4O3	Caffeoylspermine	Alkaloids	Phenolamine	-	B	14500	14900	11200	3880	12500	5490	6660	7090	7470	23300	15600	13400	3740	7370	8960	9170	6740	5320	24900	15700	13100	--	--
Lmgp003270	C16H16O10	Scopoletin-7-O-glucuronide	Lignans and Coumarins	Coumarins	132752-65-9	B	5400000	5630000	5510000	6360000	7260000	6180000	5770000	5670000	7270000	10700000	6410000	7010000	4880000	7230000	3530000	4060000	3140000	3440000	5330000	6070000	4930000	--	--
mws0179	C17H20O9	Chlorogenic acid methyl ester*	Phenolic acids	Phenolic acids	29708-87-0	B	1180000	1150000	1150000	797000	1290000	772000	1480000	1060000	1620000	3780000	2050000	3530000	484000	669000	567000	635000	432000	369000	1720000	1290000	1270000	--	--
pmb0752	C17H20O9	3-O-Feruloylquinic acid	Phenolic acids	Phenolic acids	1899-29-2	A	3210000	3700000	3600000	3230000	3010000	2560000	3370000	2500000	3330000	3740000	3460000	2670000	2990000	4740000	3240000	3960000	3170000	3560000	4560000	5350000	4480000	C02572	--
pma3724	C17H20O9	1-O-Feruloylquinic acid*	Phenolic acids	Phenolic acids	-	B	5590000	5990000	6080000	6600000	7960000	6640000	5910000	6120000	7590000	11100000	7120000	7480000	5140000	7710000	3730000	4450000	3490000	3680000	5720000	6470000	5120000	--	--
pmn001695	C16H20O10	Trihydroxycinnamoylquinic acid	Phenolic acids	Phenolic acids	-	B	86400	101000	102000	147000	46600	111000	88400	86800	81200	44500	53400	55200	173000	88400	144000	164000	149000	133000	168000	82200	76200	--	--
pmb3317	C16H20O10	Quinacyl syringic acid	Phenolic acids	Phenolic acids	-	B	108000	102000	99500	9	41300	9250	22900	9	26500	268000	226000	713000	9	9	27600	31800	46500	24100	129000	34700	345000	--	--
pmb0108	C19H18O8	Feruloyl syringic acid	Phenolic acids	Phenolic acids	-	B	60900	48200	51600	51300	42200	44900	55200	58200	53400	55200	64700	54500	46200	50700	45200	64500	58500	58100	59300	60400	66800	--	--
Hmpn003232	C21H26O6	5-Hydroxy-1,7-bis(4-hydroxy-3-methoxyphenyl)heptan-3-one	Others	Others	-	A	149000	149000	149000	73900	179000	115000	145000	512000	112000	40100	32600	344000	93600	64900	117000	304000	157000	250000	91200	35800	73400	--	--
HJN012	C20H26O7	4,7,9,9'-Tetrahydroxy-3,3'-dimethoxy-8-O-4'-neolignan	Lignans and Coumarins	Lignans	-	A	1000000	1010000	1080000	1280000	539000	1410000	989000	732000	824000	844000	650000	500000	940000	1100000	925000	1530000	1490000	1500000	830000	804000	603000	--	--
Lmbp003208	C17H20O10	Fraxidin-8-O-glucoside	Lignans and Coumarins	Coumarins	-	B	101000	119000	96700	164000	40800	55600	94400	113000	181000	157000	250000	230000	18000	24600	50300	36700	39000	25500	27400	19200	23200	--	--
pmb2940	C17H22O10	1-O-Glucosyl sinapate	Phenolic acids	Phenolic acids	78185-48-5	B	124000	156000	132000	31700	95400	36700	105000	354000	39000	343000	193000	392000	71500	65100	84400	137000	162000	84000	37700	33400	247000	--	--
pmn001423	C19H30O8	Roseoside	Others	Others	54835-70-0	B	33100	39400	58300	38400	26600	46400	64500	110000	37400	97100	89000	65700	13600	31600	34000	40000	32800	22600	69200	32900	70600	--	--
Hmcn001415	C17H24O10	Majoroside	Others	Others	134140-02-6	B	981000	1200000	1240000	580000	634000	534000	528000	543000	515000	3980000	1550000	3000000	774000	739000	637000	475000	509000	365000	1120000	1160000	1310000	--	--
Lmzn001582	C18H28O9	5'-Glucosyloxyjasmanic acid	Phenolic acids	Phenolic acids	-	A	346000	328000	377000	504000	665000	273000	183000	552000	323000	200000	113000	164000	658000	384000	559000	289000	349000	358000	367000	379000	321000	--	--
pma0110	C18H22O10	4-O-Sinapoylquinic acid	Phenolic acids	Phenolic acids	-	B	34900	35500	36000	3580	8290	3650	11100	8870	5730	118000	44400	56200	11400	22100	24800	17000	16500	12800	114000	56800	99700	--	--
Cmjn004337	C18H26O10	Benzyl-(2''-O-xylosyl)glucoside	Phenolic acids	Phenolic acids	-	A	654000	734000	713000	1400000	498000	1200000	1210000	1490000	847000	389000	782000	687000	512000	319000	460000	1020000	807000	792000	809000	385000	345000	--	--
pmn001399	C20H22O9	2,4,6,4'-Tetrahydroxy-stilbene-2-O-D-glucoside	Others	Stilbene	-	B	252000	301000	368000	231000	155000	176000	269000	260000	227000	144000	207000	728000	294000	249000	464000	355000	399000	354000	327000	215000	127000	--	--
Lmhn001773	C19H13NO10	Caffeoylnicotinoyltartaric acid	Phenolic acids	Phenolic acids	-	B	1290000	1620000	1680000	611000	1270000	917000	1240000	780000	848000	1580000	1250000	1240000	974000	1390000	1290000	946000	1010000	1010000	1570000	2070000	1070000	--	--
Lmhn003494	C20H16O10	Caffeoylbenzoyltartaric acid	Phenolic acids	Phenolic acids	-	B	12800	19800	20600	21800	40300	35400	14400	15400	24000	16400	8770	15800	37600	25200	25800	17600	24400	16000	7220	23500	11000	--	--
Lmbp003668	C20H18O10	Kaempferol-3-O-arabinoside*	Flavonoids	Flavonoid	-	A	3690000	3910000	3960000	1490000	1150000	507000	1510000	1110000	1180000	842000	2370000	6510000	252000	403000	1080000	2320000	2390000	1840000	1210000	305000	2650000	--	--
Hmcn002743	C22H26O8	Lirioresinol A*	Lignans and Coumarins	Lignans	21453-71-4	A	1060000	1240000	1150000	1230000	1060000	938000	1280000	1380000	1670000	702000	1630000	1580000	535000	699000	1360000	1700000	1630000	1460000	1120000	661000	1520000	--	--
pmn001663	C22H26O8	Syringaresinol*	Lignans and Coumarins	Lignans	21453-69-0	A	239000	234000	265000	266000	258000	200000	265000	291000	349000	159000	296000	316000	102000	143000	291000	324000	375000	310000	226000	143000	295000	C10889	--
Hmcp005697	C30H48O	δ-Amyrenone*	Terpenoids	Triterpene	20248-08-2	B	705000	851000	744000	636000	930000	697000	693000	651000	870000	557000	604000	469000	888000	591000	775000	572000	741000	772000	724000	540000	767000	--	--
Hmcp005589	C30H48O	β-Amyrenone*	Terpenoids	Triterpene	638-97-1	A	397000	464000	446000	410000	562000	532000	355000	439000	507000	539000	465000	316000	502000	441000	463000	450000	414000	338000	454000	443000	426000	--	--
Hmcp005535	C30H48O	α-Amyrenone*	Terpenoids	Triterpene	638-96-0	B	650000	693000	640000	566000	844000	706000	605000	806000	832000	662000	517000	523000	933000	597000	811000	748000	800000	602000	479000	712000	779000	--	--
mws1430	C30H48O	Lupenone	Terpenoids	Triterpene	1617-70-5	B	233000	159000	144000	74500	396000	147000	114000	107000	160000	254000	96400	51600	118000	139000	67500	109000	54700	64200	113000	145000	116000	C16990	--
pmp000436	C30H50O	Taraxerol	Terpenoids	Triterpene	127-22-0	B	63100	54500	58700	59500	71700	73700	67000	62500	66300	53600	64700	77100	63000	63300	78800	79000	77200	71900	76600	71200	83000	C08637	ko00909,ko01110
Lmhn002574	C20H16O11	Caffeoyl(p-Hydroxybenzoyl)tartaric acid	Phenolic acids	Phenolic acids	-	B	71100	106000	92300	49300	12800	19600	39900	68400	46300	13600	27300	34900	86400	52800	229000	327000	259000	188000	112000	50600	88900	--	--
mws0919	C21H20O10	Kaempferol-3-O-rhamnoside (Afzelin)(Kaempferin)*	Flavonoids	Flavonols	482-39-3	A	1150000	1140000	1090000	986000	822000	450000	860000	659000	701000	308000	1060000	1280000	360000	316000	762000	1650000	1560000	1870000	551000	440000	1950000	C16911	ko00944
mws0072	C21H20O10	Apigenin-5-O-glucoside	Flavonoids	Flavonoid	28757-27-9	B	31400	28700	27700	24200	64200	36000	28200	22100	27500	88600	19500	39300	6410	14600	9	3630	9	9	9120	14800	8310	--	--
mws1434	C21H20O10	Apigenin-6-C-glucoside (Isovitexin)	Flavonoids	Flavonoid carbonoside	29702-25-8	A	1160000	1380000	1260000	1170000	1830000	1550000	1300000	726000	853000	2270000	688000	1140000	418000	660000	226000	232000	193000	166000	546000	697000	255000	C01714	ko00944
pme0321	C21H20O10	Kaempferol-7-O-rhamnoside*	Flavonoids	Flavonols	20196-89-8	A	1240000	1220000	1190000	1190000	891000	497000	959000	763000	823000	410000	1150000	1440000	377000	376000	830000	2010000	1900000	2070000	580000	500000	2190000	--	--
Lmtn002324	C19H28O11	Benzyl-(2''-O-glucosyl)glucoside	Phenolic acids	Phenolic acids	-	B	76500	126000	141000	64200	155000	95300	92600	69200	93500	261000	78000	207000	32500	60800	120000	98300	58200	82600	158000	62700	105000	C17564	--
mws2186	C20H18O11	Avicularin(Quercetin-3-O-α-L-arabinofuranoside)*	Flavonoids	Flavonols	572-30-5	A	1500000	1440000	1480000	665000	1190000	545000	1240000	1040000	1070000	800000	1160000	2390000	389000	533000	453000	1260000	755000	629000	1810000	490000	1130000	--	--
Lmdp003509	C20H18O11	Quercetin-3-O-xyloside (Reynoutrin)*	Flavonoids	Flavonols	549-32-6	B	1630000	1770000	1730000	743000	1410000	616000	1540000	1100000	1250000	1010000	1330000	2880000	460000	662000	532000	1560000	857000	722000	1880000	577000	1310000	--	--
mws1179	C21H22O10	Naringenin-7-O-glucoside (Prunin)	Flavonoids	Dihydroflavone	529-55-5	A	319000	332000	386000	248000	417000	216000	245000	288000	304000	317000	393000	1050000	303000	343000	288000	307000	280000	243000	234000	298000	386000	C09099	ko00941
pmp000438	C30H50O2	Betulin	Terpenoids	Triterpene	473-98-3	B	302000	380000	282000	449000	269000	333000	387000	385000	397000	328000	234000	358000	153000	174000	235000	314000	257000	241000	216000	169000	198000	C08618	--
pmn001697	C21H18O11	Apigenin-7-O-glucuronide	Flavonoids	Flavonoid	29741-09-1	B	12700	16700	23300	10800	7030	29200	10800	24400	10300	19400	8520	12600	17200	13200	7860	14400	7510	5390	22900	21600	8010	--	--
pme2459	C21H20O11	Luteolin-7-O-glucoside (Cynaroside)*	Flavonoids	Flavonoid	5373-11-5	B	9840000	10500000	9880000	10900000	23300000	4890000	14000000	8290000	8230000	8810000	25600000	27300000	634000	1030000	1680000	3860000	3690000	2160000	2050000	660000	4240000	C03951	ko00944
mws2209	C21H20O11	Kaempferol-3-O-glucoside (Astragalin)*	Flavonoids	Flavonols	480-10-4	A	4930000	5030000	4920000	9300000	2240000	3630000	7960000	7360000	8960000	7130000	9510000	7700000	508000	778000	3200000	3330000	4210000	3360000	894000	734000	4990000	C12249	ko00944,ko01110
mws0913	C21H20O11	Kaempferol-3-O-galactoside (Trifolin)*	Flavonoids	Flavonols	23627-87-4	A	1180000	936000	965000	1320000	3900000	522000	2050000	1030000	871000	1150000	4200000	4770000	56900	111000	229000	344000	303000	216000	121000	7390	343000	C12626	ko00944
mws0045	C21H20O11	Quercetin-3-O-rhamnoside(Quercitrin)	Flavonoids	Flavonols	522-12-3	A	7820000	8050000	8030000	1350000	9340000	1110000	3540000	2030000	1810000	981000	4040000	5830000	5340000	2390000	3170000	18900000	21700000	24000000	6740000	7620000	27700000	C01750	ko00944
mws0089	C21H20O11	Kaempferol-7-O-glucoside*	Flavonoids	Flavonols	16290-07-6	B	11900000	12900000	13000000	26400000	4640000	9980000	20600000	20000000	23200000	12900000	16500000	14100000	1920000	2670000	8530000	8210000	10500000	9370000	2000000	2240000	10300000	--	--
pmb0550	C21H21O11+	Cyanidin-3-O-glucoside (Kuromanin)	Flavonoids	Anthocyanins	47705-70-4	A	3170000	3240000	3270000	1650000	1690000	2400000	2490000	6270000	2620000	1370000	853000	7860000	1670000	10300000	6130000	12100000	707000	1090000	2330000	716000	521000	C08604	ko00942
pmn001640	C20H18O12	Myricetin-3-O-arabinoside	Flavonoids	Flavonols	132679-85-7	B	16900	33500	25300	14700	8350	7910	7320	12700	5840	84600	68300	139000	21400	31400	16700	5360	10800	12700	39100	34200	71300	--	--
Lmlp005236	C21H22O11	Dihydrokaempferol-3-O-glucoside	Flavonoids	Dihydroflavonol	1049-08-8	B	355000	349000	314000	308000	863000	152000	432000	237000	291000	313000	861000	977000	10600	40300	70800	122000	131000	72900	64800	22400	136000	--	--
mws1361	C21H22O11	Astilbin	Flavonoids	Dihydroflavonol	29838-67-3	B	43900	48200	37700	29100	51200	32300	24400	44100	20300	19300	34400	48200	43900	41600	59900	45000	43100	38700	13600	29200	30100	C17449	--
pmn001415	C24H20O9	Catechin-(7,8-bc)-4β-(3,4-dihydroxyphenyl)-dihydro-2-(3H)-one*	Flavonoids	Flavanols	-	A	406000	560000	515000	213000	333000	223000	435000	406000	268000	1290000	524000	2110000	197000	263000	446000	537000	741000	542000	593000	426000	1010000	--	--
pmn001416	C24H20O9	Catechin-(7,8-bc)-4α-(3,4-dihydroxyphenyl)-dihydro-2-(3H)-one*	Flavonoids	Flavanols	-	A	5680000	5590000	6060000	3910000	5960000	2350000	6060000	7920000	5690000	10900000	8190000	21500000	2170000	2750000	3540000	5490000	3550000	3430000	4680000	2600000	7700000	--	--
Lmqp014787	C30H46O3	Cyclocaric acid A	Terpenoids	Triterpene	-	A	406000	360000	365000	180000	509000	280000	224000	289000	187000	348000	229000	159000	375000	461000	448000	446000	365000	330000	473000	572000	457000	--	--
Lmhn004756	C23H20O10	Cinnamoylferuloyltartaric acid	Phenolic acids	Phenolic acids	-	B	6010	7330	5790	9010	5180	5160	13400	12800	10300	9	9	9	6960	8900	16000	14200	18200	12000	9	9	9	--	--
mws4053	C30H48O3	Ursolic acid*	Terpenoids	Triterpene	77-52-1	B	123000	86300	99100	201000	280000	517000	150000	151000	772000	234000	237000	281000	214000	246000	441000	206000	216000	183000	89300	205000	547000	C08988	--
Lmqp013019	C30H48O3	Epikatonic acid	Terpenoids	Triterpene	564-16-9	A	280000	299000	240000	159000	476000	330000	233000	350000	195000	168000	279000	108000	151000	263000	162000	149000	140000	140000	170000	190000	182000	--	--
HJN110	C30H48O3	Betulinic acid*	Terpenoids	Triterpene	472-15-1	A	331000	417000	447000	322000	324000	190000	377000	1360000	538000	94700	135000	238000	352000	102000	202000	299000	311000	339000	102000	58000	101000	C08619	--
pmn001700	C30H48O3	24,30-Dihydroxy-12(13)-enolupinol*	Terpenoids	Triterpene	-	B	253000	319000	293000	241000	251000	118000	273000	1080000	400000	61300	97300	172000	242000	74600	152000	218000	208000	242000	79700	41200	116000	--	--
Lmqp013299	C30H48O3	β-Boswellic acid*	Terpenoids	Triterpene	631-69-6	A	389000	391000	376000	303000	652000	437000	303000	263000	385000	674000	263000	170000	237000	457000	240000	261000	186000	213000	196000	259000	299000	--	--
Lmqp013490	C30H48O3	α-Boswellic acid*	Terpenoids	Triterpene	471-66-9	A	369000	393000	408000	274000	517000	480000	304000	348000	400000	334000	346000	168000	330000	446000	309000	325000	220000	258000	303000	391000	352000	--	--
pmb3054	C23H22O10	O-p-Coumaroyl-O-salicyloyl quinic acid	Phenolic acids	Phenolic acids	-	B	10600	10900	4390	14900	10500	11100	10800	11000	12800	5800	13600	11600	7700	5560	9640	11700	10400	13000	8810	11000	10400	--	--
Lmzn005900	C29H46O4	Platanic acid	Terpenoids	Triterpene	6060-06-6	B	423000	453000	622000	599000	433000	492000	606000	423000	555000	284000	582000	843000	504000	496000	685000	519000	621000	534000	559000	467000	662000	--	--
Lmdp003994	C23H24O10	6,4'-Dimethoxyisoflavone-7-O-glucoside (Wistin)	Flavonoids	Isoflavones	19046-26-5	B	51200	50900	53600	63500	80500	32600	85900	75100	72700	38600	119000	131000	13500	12500	25800	39100	41000	31800	22400	21500	48300	--	--
pmb2654	C19H27NO12	Anthranilate-1-O-Sophoroside	Phenolic acids	Phenolic acids	-	B	42800	53500	38300	17200	72100	20500	18500	23400	32500	197000	17700	59900	29400	45600	24000	17700	13000	21000	54000	63200	126000	--	--
mws4167	C21H18O12	Luteolin-7-O-glucuronide*	Flavonoids	Flavonoid	29741-10-4	A	5860000	5770000	5570000	4800000	6340000	4960000	4800000	4170000	4790000	6580000	8050000	8070000	3290000	5560000	6450000	5570000	5650000	5340000	6050000	4140000	8160000	C03515	ko00944
Lmzn001894	C21H18O12	Kaempferol-3-O-glucuronide*	Flavonoids	Flavonols	22688-78-4	B	3300000	3170000	3700000	3260000	2890000	3250000	3390000	3460000	3530000	4060000	4130000	6190000	1670000	2230000	3560000	4500000	3010000	3040000	2540000	1810000	5350000	--	--
pmp000579	C22H22O11	Diosmetin-7-O-galactoside	Flavonoids	Flavonoid	-	A	2770000	2890000	3050000	2730000	4410000	3120000	2500000	1850000	1710000	5580000	1580000	1430000	1930000	3430000	1290000	1500000	1110000	899000	2820000	3250000	1330000	--	--
Zmhn002750	C22H22O11	4-O-(6'-O-Glucosylcaffeoyl)-4-hydroxybenzoic acid	Phenolic acids	Phenolic acids	-	B	153000	150000	158000	79700	63200	41700	95900	78800	166000	166000	115000	150000	116000	131000	228000	215000	212000	185000	151000	170000	344000	--	--
mws0056	C21H20O12	Myricetin-3-O-rhamnoside (Myricitrin)	Flavonoids	Flavonols	17912-87-7	B	644000	705000	748000	216000	94900	102000	114000	164000	84200	740000	453000	1430000	243000	297000	464000	601000	1170000	898000	1410000	1310000	4370000	C10108	--
Lmdp003286	C21H20O12	Isohyperoside*	Flavonoids	Flavonols	35589-21-0	A	5460000	5060000	4970000	4950000	8710000	3340000	6390000	4840000	6660000	5920000	7750000	8340000	1730000	2420000	2950000	4820000	3960000	3520000	3360000	1810000	5470000	--	--
mws0091	C21H20O12	Quercetin-3-O-glucoside (Isoquercitrin)*	Flavonoids	Flavonols	482-35-9	A	6510000	6040000	6390000	6430000	8800000	4280000	7890000	6310000	7700000	7080000	8680000	9560000	1940000	3120000	3640000	5800000	5490000	4020000	3760000	2250000	5460000	C05623	ko00944,ko01100,ko01110
mws1329	C21H20O12	Quercetin-7-O-glucoside*	Flavonoids	Flavonols	491-50-9	A	32700000	36700000	38500000	37500000	55000000	27200000	45800000	40200000	48500000	37300000	47400000	50100000	13300000	20500000	27100000	30200000	31400000	27000000	22800000	15900000	40500000	C12639	--
mws0061	C21H20O12	Quercetin-3-O-galactoside (Hyperin)*	Flavonoids	Flavonols	482-36-0	A	5720000	5890000	5860000	5820000	8970000	3840000	6370000	5820000	7130000	5460000	8620000	8850000	1800000	2480000	3550000	5360000	4460000	4110000	3150000	2160000	5940000	C10073	--
Xmsn002700	C21H22O12	Taxifolin-3'-O-glucoside	Flavonoids	Flavonoid	31106-05-5	B	1080000	1220000	1160000	1090000	1940000	863000	1600000	1130000	1550000	1300000	1520000	1640000	441000	608000	773000	1120000	1130000	941000	759000	453000	1260000	--	--
pmp000441	C30H46O4	11-Keto-ursolic acid	Terpenoids	Triterpene	105870-59-5	B	1120000	1260000	1360000	1410000	1130000	1600000	1260000	1240000	731000	1360000	1180000	1210000	1430000	1370000	1550000	1350000	1420000	1520000	1390000	1710000	1220000	--	--
pmn001706	C30H48O4	2-Hydroxyoleanolic acid*	Terpenoids	Triterpene	26707-60-8	B	692000	683000	653000	867000	408000	309000	784000	3760000	826000	231000	610000	1310000	933000	299000	816000	952000	1130000	901000	396000	213000	355000	--	--
pmn001705	C30H48O4	3,24-Dihydroxy-17,21-semiacetal-12(13)oleanolic fruit*	Terpenoids	Triterpene	-	B	658000	737000	680000	797000	490000	369000	827000	3990000	870000	254000	643000	1620000	986000	381000	911000	908000	1140000	1030000	313000	160000	239000	--	--
Zmpn008194	C30H48O4	Corosolic acid*	Terpenoids	Triterpene	4547-24-4	A	631000	676000	707000	869000	454000	327000	779000	4060000	905000	200000	608000	1670000	940000	326000	841000	942000	1130000	983000	372000	150000	333000	--	--
Hmbn005207	C30H48O4	Hederagenin*	Terpenoids	Triterpene Saponin	465-99-6	B	2000000	1910000	1920000	1560000	1660000	1230000	2440000	9230000	3230000	528000	675000	1920000	2600000	842000	1530000	2990000	3620000	3300000	927000	590000	1000000	--	--
pmp000266	C30H48O4	3β,19α-Dihydroxyolean-12-en-28-oic acid*	Terpenoids	Triterpene	-	B	704000	737000	707000	637000	930000	697000	694000	671000	712000	699000	696000	633000	684000	668000	631000	641000	571000	632000	699000	696000	634000	--	--
Lmzn106284	C30H48O4	Alphitolic acid*	Terpenoids	Triterpene	19533-92-7	B	581000	738000	740000	871000	474000	340000	838000	3640000	884000	184000	575000	1620000	1020000	329000	792000	907000	1160000	960000	444000	185000	383000	C16912	--
Lmzn006284	C30H48O4	2α-Hydroxyursolic acid*	Terpenoids	Triterpene	-	B	863000	1020000	719000	849000	497000	579000	778000	611000	984000	435000	1170000	585000	906000	599000	1100000	1170000	733000	1230000	690000	583000	1100000	--	--
mws1610	C30H48O4	Maslinic acid*	Terpenoids	Triterpene	4373-41-5	A	654000	690000	693000	876000	443000	332000	872000	4020000	879000	232000	602000	1470000	940000	334000	816000	983000	1180000	1030000	347000	223000	304000	C16939	--
Lmzn006169	C30H48O4	Pomolic acid*	Terpenoids	Triterpene	13849-91-7	B	1970000	1950000	1890000	1550000	1630000	1200000	2380000	8780000	3210000	690000	670000	2030000	2680000	830000	1580000	2940000	3590000	3250000	986000	691000	1020000	--	--
pmb1912	C20H23N7O7	10-Formyltetrahydrofuran	Alkaloids	Alkaloids	2800-34-2	A	2510000	2620000	2480000	1540000	4730000	1810000	1250000	1400000	1440000	2380000	1360000	916000	4320000	2940000	3880000	1950000	1490000	2140000	2670000	3850000	3110000	C00234	ko00670,ko00720,ko00970,ko01100,ko01120,ko01200,ko01523
Lmqp006281	C23H22O11	Kaempferol-3-O-(4''-O-acetyl)rhamnoside	Flavonoids	Flavonoid	-	A	5850000	6050000	5850000	17800000	1830000	2320000	8060000	7210000	9380000	4040000	11600000	12700000	816000	762000	2180000	3940000	3410000	3740000	1240000	1370000	5490000	--	--
pmn001340	C23H22O11	Emodin-8-O-(6''-O-acetyl)glucoside	Quinones	Anthraquinone	-	B	132000	143000	146000	205000	80700	95700	166000	857000	399000	35800	50100	134000	165000	49200	70900	141000	78100	82600	90400	14500	55500	--	--
pmn001641	C22H20O12	Kaempferide-3-O-glucuronide	Flavonoids	Flavonols	-	B	24500	15600	23400	15500	23000	10400	19200	13900	23500	18800	30400	21300	19500	26000	12100	24300	14300	14000	36600	18000	15400	--	--
HJAP056	C23H24O11	5,2'-Dihydroxy-7,8-dimethoxyflavon-7-O-glucoside	Flavonoids	Flavonoid	-	B	185000	187000	190000	263000	469000	283000	171000	106000	81300	226000	43800	37400	60000	326000	193000	241000	197000	125000	139000	157000	248000	--	--
Zmhn004909	C21H18O13	3,4-Digalloylshikimic acid	Phenolic acids	Phenolic acids	-	B	53000	56700	30600	30800	47000	23700	50600	30700	29000	68600	73700	117000	28900	53100	34600	57400	55200	22900	95100	45700	67300	--	--
Hmjp003123	C21H18O13	Quercetin-5-O-glucuronide	Flavonoids	Flavonols	-	B	3380000	3290000	3390000	2440000	3150000	1870000	3020000	2280000	2940000	3560000	5210000	5110000	2430000	3850000	2260000	3560000	2150000	2240000	5700000	3150000	3740000	--	--
Lmjp002906	C22H22O12	Rhamnetin-3-O-Glucoside*	Flavonoids	Flavonols	27875-34-9	A	125000	143000	131000	107000	159000	116000	96300	85600	83100	66200	49900	23800	88900	99700	54900	76900	44700	52700	77700	59300	34200	--	--
Hmcp002207	C22H22O12	Isorhamnetin-7-O-glucoside (Brassicin)*	Flavonoids	Flavonols	6743-96-0	A	939000	1010000	1040000	585000	1990000	689000	953000	775000	388000	370000	2110000	2250000	611000	777000	659000	944000	638000	666000	991000	648000	711000	--	--
Zmhn002764	C22H22O12	4-O-(6'-O-Glucosylcaffeoyl)-3,4-dihydroxybenzoic acid	Phenolic acids	Phenolic acids	-	B	169000	150000	158000	58600	265000	63400	230000	76800	133000	140000	175000	366000	28100	38800	197000	159000	219000	156000	92100	62900	244000	--	--
Lmyp004444	C22H22O12	Tricin-4'-methylether-3'-O-glucoside*	Flavonoids	Flavonols	-	A	884000	927000	985000	642000	2100000	650000	953000	713000	449000	517000	1960000	2320000	616000	860000	701000	1120000	624000	651000	931000	706000	661000	--	--
Lmnn002886	C23H26O11	1'-O-(3,4-Dihydroxyphenethyl)-O-caffeoyl-glucoside	Phenolic acids	Phenolic acids	-	B	8760000	8720000	9420000	6530000	9300000	5140000	7810000	6450000	7200000	10700000	14800000	15300000	6800000	8980000	5800000	9320000	6930000	5840000	15200000	8490000	10300000	--	--
Lmdp002969	C21H20O13	Myricetin-3-O-galactoside*	Flavonoids	Flavonols	15648-86-9	B	10800000	11800000	12000000	2910000	1510000	670000	1700000	2260000	1680000	18000000	19200000	39200000	2030000	2970000	4460000	2640000	2640000	2660000	7520000	6500000	40600000	--	--
Lmpp003465	C21H20O13	Myricetin-3-O-glucoside*	Flavonoids	Flavonols	19833-12-6	A	11500000	12800000	12200000	2800000	1540000	725000	1640000	2400000	1700000	20000000	18900000	41800000	2270000	3040000	4780000	2680000	2720000	2800000	8060000	6540000	39800000	--	--
pmp000267	C30H44O5	3,11-Dioxo-19α-hydroxyurs-12-en-28-oic acid	Terpenoids	Triterpene	-	B	16100	10400	20600	12100	12700	9780	14200	11300	11200	79900	12300	29600	10800	7430	12000	10300	10900	5400	8140	8570	9230	--	--
Lmqn005937	C25H26O10	Juglanoside J	Phenolic acids	Phenolic acids	-	A	752000	811000	781000	424000	2180000	1570000	583000	394000	785000	1680000	526000	1680000	468000	905000	262000	358000	366000	331000	529000	233000	675000	--	--
Lmqp012083	C30H46O5	Cyclocaric acid B	Terpenoids	Triterpene	-	A	692000	755000	737000	579000	1180000	805000	670000	532000	590000	1700000	724000	905000	621000	774000	524000	495000	441000	422000	580000	595000	504000	--	--
pmp000444	C30H46O5	27,28-Dicarboxyl ursolic acid	Terpenoids	Triterpene	-	A	108000	123000	107000	180000	203000	139000	119000	118000	170000	247000	127000	189000	60400	57500	55800	92800	55600	46400	65400	50900	76600	--	--
pmn001707	C30H46O5	Quillaic acid	Phenolic acids	Phenolic acids	631-01-6	B	403000	402000	431000	790000	224000	755000	876000	758000	598000	150000	392000	249000	390000	543000	467000	1070000	957000	830000	264000	428000	250000	C08972	--
Li512114	C31H50O4	Corosolic Acid Methyl Ester	Terpenoids	Triterpene	4518-70-1	B	5370	5420	5080	6930	5930	7410	4940	6430	5130	1170	6050	2920	2920	3690	2630	4430	3200	4800	2550	2340	1690	--	--
Lmhn002895	C23H20O12	Feruloylcaffeoyltartaric acid	Phenolic acids	Phenolic acids	-	B	56600	51600	44900	63600	29000	52300	52500	59500	58000	55800	67700	51500	37500	28500	21400	47600	37200	45100	29600	30400	33400	--	--
Hmjn003948	C30H48O5	Madasiatic acid	Terpenoids	Triterpene	26532-66-1	B	13200000	13000000	12700000	9810000	8810000	9290000	12400000	26400000	15700000	6220000	6000000	15300000	14400000	7500000	11700000	16600000	16200000	13700000	10800000	5890000	12100000	--	--
Lmqp008286	C30H48O5	Arjunolic Acid	Terpenoids	Triterpene	465-00-9	A	40500	53100	34100	44100	25400	39400	36000	96500	47700	23500	22100	61300	62000	24600	54500	67900	55000	48400	36000	18600	49300	--	--
Lmmn003398	C23H22O12	Kaempferol-3-O-(6''-acetyl)glucoside	Flavonoids	Flavonols	-	A	803000	673000	913000	2730000	126000	644000	1130000	1330000	1090000	1960000	2990000	1580000	38800	116000	154000	475000	325000	312000	178000	33300	323000	--	--
HJAP112	C23H22O12	Quercetin-3-O-(2''-acetyl)rhamnoside	Flavonoids	Flavonols	-	B	156000	170000	174000	278000	173000	129000	232000	192000	241000	86400	271000	311000	44700	52600	71600	182000	186000	188000	74800	65400	191000	--	--
Lmhp206353	C23H24O12	Tricin-4'-O-glucoside*	Flavonoids	Flavonoid	-	B	78500	131000	127000	99300	131000	59800	47600	60900	36800	67500	66300	31900	125000	285000	122000	193000	105000	120000	227000	172000	125000	--	--
pmb0736	C23H24O12	Tricin-7-O-Glucoside*	Flavonoids	Flavonoid	32769-01-0	A	1310000	1330000	1470000	703000	1210000	969000	834000	584000	609000	1350000	613000	831000	2320000	3090000	1080000	1510000	1050000	899000	1680000	1700000	643000	--	--
Lmmn003041	C25H32O10	Isolariciresinol-9'-O-xyloside	Lignans and Coumarins	Lignans	97055-97-5	B	1200000	982000	1140000	191000	106000	89700	165000	150000	122000	117000	143000	167000	2020000	2390000	2610000	2750000	2300000	2250000	1240000	1840000	1390000	--	--
Hmlp002821	C21H18O14	Myricetin-3-O-glucuronide	Flavonoids	Flavonols	77363-65-6	A	3880000	4190000	4490000	1450000	758000	400000	641000	1200000	729000	9410000	6070000	7960000	3990000	5150000	1460000	1100000	873000	914000	10100000	12400000	8860000	--	--
Lmgp003989	C25H22O11	Dicaffeoylshikimic acid	Phenolic acids	Phenolic acids	-	A	3760000	4600000	3810000	2090000	2590000	2240000	2650000	2160000	2540000	8720000	3030000	4720000	4020000	4200000	3250000	2920000	3110000	2430000	8830000	4870000	4520000	--	--
Wmhn004451	C25H24O11	1,4,8-Trihydroxynaphthalene-1-O-[6'-O-(3'',4'',5''-trimethylbenzoyl)]glucoside	Quinones	Quinones	-	B	28500000	28300000	25700000	15100000	20300000	12400000	28800000	22800000	27200000	40300000	35400000	69100000	9280000	13300000	24100000	28600000	28400000	19800000	34900000	22700000	52800000	--	--
pmb3061	C22H28O13	5-O-p-Coumaroylquinic acid O-glucoside*	Phenolic acids	Phenolic acids	-	B	34900	37400	38300	15900	18100	12700	24400	18100	35600	22500	19300	31300	22500	18600	45300	52400	60100	49800	56600	40900	68700	--	--
pmb3064	C22H28O13	3-O-p-Coumaroylquinic acid-O-glucoside*	Phenolic acids	Phenolic acids	-	B	34500	39800	33900	7110	15400	15100	24400	16000	21500	17100	23500	31100	15500	19800	40400	48800	43300	37600	44500	41000	66000	--	--
Lmhn003799	C24H22O12	Feruloylferuloyltartaric acid	Phenolic acids	Phenolic acids	-	B	333000	330000	327000	170000	474000	222000	317000	293000	449000	723000	457000	764000	105000	223000	190000	225000	200000	200000	285000	154000	470000	--	--
mad2394	C24H22O12	Sinapoyl-p-coumaroyltartaric acid	Phenolic acids	Phenolic acids	-	B	83800	79200	78300	61800	43000	32100	62500	79200	145000	103000	98700	110000	33200	60900	97500	100000	57700	51600	214000	87900	119000	--	--
pmb3045	C23H22O13	Tricin-7-O-Glucuronide	Flavonoids	Flavonoid	-	B	16600	24400	20600	16800	19400	12000	23500	17800	28500	23900	22600	34900	19500	14200	10800	27200	14100	25900	29700	25200	25000	--	--
Hmcp002187	C23H24O13	Limocitrin-3-O-galactoside*	Flavonoids	Flavonoid	-	B	391000	465000	503000	440000	598000	552000	420000	407000	367000	423000	459000	302000	577000	616000	448000	646000	310000	315000	657000	702000	284000	--	--
HJAP006	C23H24O13	Syringetin-7-O-glucoside*	Flavonoids	Flavonoid	-	B	429000	434000	455000	451000	594000	577000	410000	412000	342000	521000	421000	316000	531000	700000	403000	609000	287000	343000	643000	671000	262000	--	--
Lmgp004518	C26H24O11	Caffeoylferuloylshikimic acid	Phenolic acids	Phenolic acids	-	B	266000	265000	254000	357000	162000	170000	263000	250000	464000	484000	410000	375000	164000	236000	180000	204000	149000	145000	332000	314000	321000	--	--
pmb3055	C22H26O14	p-Coumaroylquinic acid-4'-O-glucuronide	Phenolic acids	Phenolic acids	-	B	250000	213000	234000	210000	170000	189000	242000	197000	246000	343000	363000	395000	112000	134000	97600	142000	184000	154000	238000	286000	239000	--	--
Li512115	C25H24O12	Isochlorogenic acid B*	Phenolic acids	Phenolic acids	14534-61-3	A	656000	746000	540000	254000	533000	273000	392000	339000	542000	2870000	968000	810000	269000	409000	327000	404000	370000	308000	1590000	1360000	1160000	C10468	--
pmn001384	C25H24O12	Isochlorogenic acid C*	Phenolic acids	Phenolic acids	57378-72-0	A	986000	841000	600000	316000	614000	342000	588000	387000	518000	3060000	1270000	1070000	379000	490000	437000	447000	532000	340000	1750000	1210000	1600000	--	--
Wmzn002116	C25H24O12	3,5-Dicaffeoylquinic acid*	Phenolic acids	Phenolic acids	-	B	349000	331000	289000	131000	134000	77800	206000	148000	129000	577000	333000	387000	122000	174000	160000	290000	198000	180000	869000	336000	776000	--	--
pmn001382	C25H24O12	Isochlorogenic acid A*	Phenolic acids	Phenolic acids	2450-53-5	A	990000	915000	1000000	539000	486000	388000	554000	591000	550000	3160000	968000	1630000	455000	473000	445000	722000	533000	310000	1620000	1440000	1320000	--	--
mws1584	C25H24O12	1,3-O-Dicaffeoylquinic Acid (Cynarin)*	Phenolic acids	Phenolic acids	30964-13-7	B	994000	1130000	1060000	916000	1390000	1220000	883000	1060000	996000	1290000	1330000	1280000	735000	905000	788000	831000	789000	693000	912000	1110000	714000	C10445	--
Lmhn003246	C24H22O13	Sinapoylcaffeoyltartaric acid	Phenolic acids	Phenolic acids	-	B	249000	235000	242000	157000	140000	174000	275000	296000	268000	130000	121000	349000	182000	211000	230000	295000	333000	280000	228000	147000	175000	--	--
Wmhn003276	C25H26O12	4,5,8-Trihydroxy-α-tetralone 5-O-D-[6'-O-(4''-acetoxylbenzoyl)]glucoside	Quinones	Quinones	-	B	297000	309000	258000	124000	149000	86100	182000	113000	282000	721000	407000	717000	81800	70100	216000	226000	221000	196000	427000	201000	882000	--	--
Hmbn002692	C22H30O14	6'-O-Feruloyl-D-sucrose	Phenolic acids	Phenolic acids	118230-77-6	B	200000	203000	190000	274000	166000	177000	185000	168000	162000	215000	188000	48100	295000	117000	248000	300000	222000	213000	179000	278000	444000	--	--
pmn001739	C25H28O12	6'-Trans-Cinnamoyl-8-epikingisidic acid	Phenolic acids	Phenolic acids	-	B	31800	40400	33500	143000	24800	20100	60700	104000	112000	92600	98100	76400	9	9	9	9	9	9	9	9	9	--	--
pmn001710	C24H26O13	Rosmarinic acid-3'-O-glucoside	Phenolic acids	Phenolic acids	910028-78-3	B	258000	226000	293000	345000	34300	123000	160000	138000	174000	158000	232000	164000	315000	202000	408000	481000	580000	519000	335000	379000	377000	--	--
Lmmn002274	C26H34O11	Isolariciresinol-9'-O-glucoside	Lignans and Coumarins	Lignans	63358-12-3	A	3120000	2690000	3240000	4090000	2240000	2930000	5490000	6420000	5710000	881000	3410000	3040000	1190000	1110000	2710000	5390000	5330000	4840000	1230000	954000	2500000	--	--
HJN083	C26H34O11	Lariciresinol-4'-O-glucoside	Lignans and Coumarins	Lignans	143663-00-7	B	270000	258000	209000	333000	149000	195000	236000	144000	226000	209000	386000	304000	190000	151000	158000	271000	381000	460000	277000	193000	326000	--	--
Lmjp003822	C26H26O12	3,5-O-Dicaffeoylquinic Acid Methyl Ester*	Phenolic acids	Phenolic acids	159934-13-1	A	212000	147000	156000	228000	119000	144000	192000	198000	306000	336000	304000	209000	99900	154000	108000	74300	62700	67400	237000	169000	185000	--	--
Lmjp003731	C26H26O12	3,4-O-Dicaffeoylquinic Acid Methyl Ester*	Phenolic acids	Phenolic acids	-	A	967000	865000	954000	886000	712000	572000	678000	622000	1240000	1940000	1170000	1240000	763000	958000	556000	899000	700000	615000	1570000	1390000	1520000	--	--
Lmhn003801	C25H24O13	Feruloylsinapoyltartaric acid	Phenolic acids	Phenolic acids	-	B	40000	50900	38700	29400	39500	31900	37100	84000	45600	26100	31500	32900	26600	30300	44600	28600	31200	21800	53500	33200	28000	--	--
Lmmp003817	C24H22O14	Kaempferol-3-O-(6''-malonyl)glucoside*	Flavonoids	Flavonols	-	A	1810000	1590000	1810000	6090000	259000	1260000	2420000	2330000	2040000	3230000	5020000	3780000	78400	230000	299000	901000	957000	737000	471000	71300	841000	--	--
Lmdp004892	C24H22O14	Kaempferol-3-O-(6''-malonyl)galactoside*	Flavonoids	Flavonols	-	A	1790000	1920000	1810000	6040000	269000	1270000	2410000	2130000	1840000	3300000	5520000	3280000	79300	209000	292000	846000	863000	732000	490000	66600	804000	--	--
pmn001671	C23H32O15	Fructosyl-α-D-(6-mustard acyl)glucoside*	Phenolic acids	Phenolic acids	-	B	60900	49700	87200	10700	33000	8420	40800	29800	12500	196000	97100	96500	9970	10000	31200	25000	40400	22800	136000	139000	95600	--	--
pmn001672	C23H32O15	Fructosyl-α-D-(3-mustard acyl)glucoside*	Phenolic acids	Phenolic acids	-	B	63000	57600	83700	8040	34500	14700	37900	35100	22200	211000	92300	136000	9710	9330	25200	22500	25800	27700	148000	139000	85600	--	--
Hmln002189	C24H22O15	Quercetin-3-O-(6''-malonyl)galactoside	Flavonoids	Flavonols	-	A	149000	154000	164000	326000	72700	114000	186000	193000	187000	291000	262000	256000	52500	74000	47600	199000	155000	141000	187000	50000	132000	--	--
Lmmn002260	C27H36O12	5'-Methoxyisolariciresinol-9'-O-glucoside	Lignans and Coumarins	Lignans	-	B	282000	332000	290000	329000	248000	166000	581000	758000	508000	30400	285000	410000	64600	71400	292000	507000	482000	437000	87000	45400	275000	--	--
Lmmn002828	C27H36O12	Lyoniresinol-9'-O-xyloside (Lyoniside)	Lignans and Coumarins	Lignans	34425-25-7	A	210000	328000	252000	24500	15400	17600	53000	43400	30400	20800	13200	41300	367000	494000	922000	679000	725000	450000	513000	371000	465000	--	--
Lmqp007185	C30H26O12	Kaempferol-3-O-(4''-O-p-Coumaroyl)rhamnoside*	Flavonoids	Flavonoid	-	A	7800000	6510000	6790000	7990000	13000000	7500000	6670000	6410000	7180000	7620000	8590000	6080000	6220000	10200000	4820000	4230000	3300000	3850000	7770000	7940000	6720000	--	--
mws0836	C30H26O12	Procyanidin B1*	Tannins	Proanthocyanidins	20315-25-7	A	334000	338000	343000	567000	110000	144000	338000	695000	416000	78600	446000	641000	233000	341000	108000	753000	444000	325000	529000	429000	425000	--	--
pme0436	C30H26O12	Procyanidin B3*	Tannins	Proanthocyanidins	23567-23-9	A	257000	314000	314000	600000	266000	224000	280000	511000	347000	85900	180000	404000	637000	518000	334000	807000	499000	530000	334000	459000	314000	--	--
pme0434	C30H26O12	Procyanidin B2*	Tannins	Proanthocyanidins	29106-49-8	A	459000	401000	410000	278000	330000	234000	374000	476000	327000	377000	511000	765000	330000	553000	321000	577000	524000	348000	509000	438000	490000	C17639	--
Lmqp007331	C30H26O12	Kaempferol-3-O-(3''-O-p-Coumaroyl)rhamnoside*	Flavonoids	Flavonoid	-	A	7360000	7670000	7960000	10800000	7980000	6790000	7340000	6660000	5960000	8390000	12600000	12000000	5650000	5530000	5270000	6950000	5420000	5330000	7280000	8210000	8040000	--	--
pme2493	C27H30O14	Kaempferol-3,7-O-dirhamnoside (Kaempferitrin)	Flavonoids	Flavonols	482-38-2	A	52000	53000	57600	5490	4650	339000	47600	11400	17500	4170	14100	19000	20800	14800	9330	13600	25300	24400	26500	31500	312000	C16981	--
HJAP148	C26H28O15	Kaempferol-3-O-sambubioside	Flavonoids	Flavonoid	27661-51-4	A	113000	106000	90900	179000	52300	44300	133000	101000	125000	66700	145000	135000	8200	17200	231000	142000	230000	122000	13200	12900	245000	--	--
mws1066	C27H32O14	Naringenin-7-O-Rutinoside(Narirutin)*	Flavonoids	Dihydroflavone	14259-46-2	B	65700	65400	51600	33300	151000	89500	37800	34000	28900	71800	23200	11100	117000	134000	89400	57200	30700	45400	57400	135000	59100	C09793	--
mws0046	C27H32O14	Naringenin-7-O-Neohesperidoside(Naringin)*	Flavonoids	Dihydroflavone	10236-47-2	B	64100	71500	35000	34400	134000	47900	31300	34800	14300	58700	20000	15300	85900	108000	81300	35300	26900	35300	57700	90800	48200	C09789	ko00941
pmb2936	C28H32O14	Disinapoyl glucoside	Phenolic acids	Phenolic acids	-	B	28300	29700	28800	15400	46000	20100	33000	29000	40800	41400	32400	103000	9660	11600	25400	25800	36200	26300	28200	15600	45400	--	--
mws1290	C30H26O13	Kaempferol-3-O-(6''-p-Coumaroyl)glucoside (Tiliroside)*	Flavonoids	Flavonols	20316-62-5	B	247000	250000	243000	66600	619000	65700	189000	93800	64100	106000	801000	1080000	15100	55800	304000	208000	272000	146000	254000	31200	328000	C17140	--
Hmjn004446	C30H26O13	Luteolin-7-O-(6''-caffeoyl)rhamnoside*	Flavonoids	Flavonoid	-	B	101000	96300	100000	18900	216000	23900	72600	32500	25900	46200	275000	449000	6990	18300	121000	81600	108000	49100	98700	10600	109000	--	--
Lmyp004889	C30H26O13	Kaempferol-3-O-(2''-p-Coumaroyl)glucoside	Flavonoids	Flavonoid	137018-32-7	B	212000	197000	206000	403000	168000	245000	239000	249000	162000	80400	217000	119000	170000	93300	186000	253000	177000	183000	83100	88400	84800	--	--
Lmyp004318	C30H26O13	Kaempferol-3-O-(6''-p-Coumaroyl)galactoside*	Flavonoids	Flavonoid	-	A	19400	22500	19200	5120	34900	6960	16900	5990	4980	11800	65700	74900	9	5450	34000	17200	15900	15000	32400	8730	21000	--	--
Lmyp004407	C30H26O13	Kaempferol-3-O-(2''-p-Coumaroyl)galactoside*	Flavonoids	Flavonoid	-	A	22900	20800	21000	6630	36500	2760	17400	6990	6760	10900	62100	79700	1200	5840	32600	20200	23400	13100	33800	3720	16800	--	--
Lmsn002815	C27H30O15	Kaempferol-3-O-rutinoside(Nicotiflorin)	Flavonoids	Flavonoid	17650-84-9	B	46200	58800	58700	62000	55300	75000	41600	28600	20900	75700	32000	61000	42600	71100	36500	36500	22900	26600	81000	88900	51000	C21833	ko00944,ko01110
Wmkp002590	C27H30O15	5,7-Dihydroxy-4-methoxyflavone-3-O-xylose-(1-6)-glucose	Flavonoids	Flavonoid	-	B	99800	77400	81100	48600	32400	29700	38300	39000	29700	104000	88900	139000	66800	114000	70100	129000	141000	122000	123000	68300	112000	--	--
pmp000277	C35H54O8	3β-[(Arabinosyl)oxy]-19β-hydroxyurs-12,20(30)-dien-28-oic acid	Terpenoids	Triterpene	-	B	230000	222000	148000	161000	134000	135000	177000	116000	111000	94700	121000	108000	235000	242000	204000	316000	304000	269000	263000	130000	188000	--	--
Lmqp010480	C35H56O8	Cyclocarioside Ⅱ	Terpenoids	Triterpene	-	A	3680000	3080000	4120000	3460000	5470000	4390000	3310000	5410000	4920000	1340000	4030000	638000	3260000	4370000	2770000	1580000	1800000	1180000	2870000	3380000	1910000	--	--
Lmyp004052	C30H26O14	Quercetin-3-O-(6''-p-Coumaroyl)galactoside*	Flavonoids	Flavonols	-	B	226000	203000	187000	25100	638000	32600	226000	61100	55100	110000	586000	900000	19400	34000	99600	130000	121000	98200	75400	31700	263000	--	--
Lmdp004267	C30H26O14	Quercetin-3-O-(6''-p-Coumaroyl)glucoside*	Flavonoids	Flavonols	-	B	221000	193000	198000	26900	650000	25200	224000	65900	66800	107000	608000	913000	20700	39200	91200	134000	123000	92700	87800	38100	240000	--	--
mws0059	C27H30O16	Quercetin-3-O-rutinoside (Rutin)	Flavonoids	Flavonols	153-18-4	A	410000	385000	424000	285000	307000	345000	242000	209000	164000	439000	286000	178000	660000	584000	538000	574000	306000	414000	990000	932000	555000	C05625	ko00944,ko01100,ko01110
pmp000781	C39H54O6	p-Coumaroyleuscaphic acid	Terpenoids	Triterpene	-	B	127000	95300	104000	105000	106000	92300	43400	59600	68100	131000	100000	87500	105000	124000	123000	54700	73600	88200	106000	99800	102000	--	--
Lmqp012210	C35H58O9	Pterocaryoside B	Terpenoids	Triterpene	-	A	727000	703000	745000	507000	639000	627000	505000	758000	934000	376000	460000	226000	741000	926000	665000	872000	737000	767000	915000	698000	541000	--	--
Lmqp010892	C35H58O9	Cyclocarioside J	Terpenoids	Triterpene	-	A	984000	1030000	760000	931000	1580000	1060000	986000	1640000	969000	401000	947000	129000	693000	1040000	457000	401000	340000	343000	574000	664000	425000	--	--
Lmzn001664	C27H28O17	Kaempferol-3-O-glucuronide-7-O-glucoside	Flavonoids	Flavonols	-	B	43300	64900	55900	69800	37500	60200	66300	74700	68400	53400	120000	84200	26700	38500	63000	56400	59200	46300	48100	25200	66000	--	--
Hmln002149	C29H36O15	Acteoside	Phenolic acids	Phenolic acids	61276-17-3	B	268000	287000	299000	632000	110000	493000	311000	418000	415000	52800	390000	159000	127000	252000	412000	436000	416000	436000	177000	91900	227000	C10501	--
pmp000596	C27H30O17	Quercetin-3-O-(2''-O-galactosyl)glucoside	Flavonoids	Flavonols	56782-99-1	B	42100	31200	33600	41600	51900	23400	25500	37500	48300	33000	55000	32000	16800	7280	16800	27000	26600	35500	25000	14200	28300	--	--
pmn001504	C36H56O9	Oleanolic acid-3-O-glucuronide	Terpenoids	Triterpene Saponin	26020-14-4	B	4440	4250	5350	2860	2760	3480	3320	1820	4300	3340	1630	3250	1780	1980	2110	3750	2750	3490	2110	3140	2590	C08964	--
Lmqn014057	C36H60O9	Pterocaryoside A	Terpenoids	Triterpene	168146-85-8	A	35900	32100	40200	29100	41700	33800	38600	30000	35800	29600	35300	30000	22400	33300	26900	42900	33200	27500	33300	20200	30600	--	--
Lmmp002560	C27H28O18	Quercetin-3-O-(2''-O-glucosyl)glucuronide	Flavonoids	Flavonols	-	B	5780	5500	4830	7490	6040	3190	4690	3330	9220	1210	11900	5420	4650	7130	4410	6250	4420	6410	13500	4580	3570	--	--
Lmqn013760	C37H62O9	Cyclocarioside Ⅲ	Terpenoids	Triterpene	-	A	37400	43800	46200	16500	43700	29300	17800	29100	25900	15700	19700	7800	63100	69500	48900	26500	26800	36700	61300	79400	42300	--	--
pmp000780	C40H56O8	3-O-Trans-feruloyl euscaphic acid	Terpenoids	Triterpene	-	B	10100	11700	8100	13600	7860	9280	9820	4910	9160	10700	8490	7250	7370	8380	7340	8370	6920	8550	7600	7550	8580	--	--
pmb0475	C29H34O18	Gallic acid-4-O-(6'''-feruloyl)sophoroside	Phenolic acids	Phenolic acids	-	B	186000	156000	156000	96400	292000	99800	230000	117000	230000	57100	176000	127000	91600	148000	308000	289000	305000	292000	60400	53300	220000	--	--
Lmmn004145	C38H60O10	3-O-(2-O-Acetyl-glucosyl)oleanolic acid	Terpenoids	Triterpene	-	B	5460000	8200000	6920000	8700000	5450000	6120000	6560000	11000000	11000000	7890000	9290000	8930000	4660000	6290000	6270000	10300000	14500000	12200000	5820000	5260000	8300000	--	--
Lmjn003562	C32H38O17	3,6'-Diferuloylsucrose	Phenolic acids	Phenolic acids	107172-40-7	B	146000	101000	93300	214000	277000	275000	224000	334000	212000	180000	128000	47600	34500	35900	20100	12800	10300	12800	36700	45300	21900	--	--
Lmgn002253	C31H36O18	Syringoylcaffeoylquinic acid-D-glucose	Phenolic acids	Phenolic acids	-	A	3230000	3290000	2730000	1410000	1820000	1240000	1970000	1350000	2010000	3310000	3510000	6380000	1370000	1570000	2410000	2740000	2480000	2360000	3440000	3610000	6840000	--	--
pmn001463	C34H42O19	3,6'-Disinapoylsucrose	Phenolic acids	Phenolic acids	-	B	55700	60900	49900	3930	17600	9090	12500	8250	8380	148000	37500	63800	39200	24300	47900	32100	24600	26500	253000	148000	105000	--	--
Lmqp010830	C41H70O12	Cyclocarioside K	Terpenoids	Triterpene	-	A	433000	680000	399000	547000	395000	439000	463000	532000	471000	315000	570000	199000	765000	673000	680000	592000	461000	807000	895000	635000	453000	--	--
Lmqp010192	C41H70O12	Cyclocarioside Ⅰ	Terpenoids	Triterpene	-	A	202000	134000	154000	279000	219000	154000	123000	177000	212000	117000	191000	165000	225000	157000	172000	116000	132000	157000	179000	151000	192000	--	--
Lmqp009538	C41H70O12	Cyclocarioside E	Terpenoids	Triterpene	-	A	38200	60100	46100	40200	48000	39800	30900	19400	28600	31600	38100	36300	70000	34300	44900	41000	37700	56800	81500	84300	47500	--	--
Hmmp006067	C42H68O13	Oleanolic acid-3-O-glucosyl(1→2)glucoside	Terpenoids	Triterpene Saponin	-	B	13300	19100	15600	9870	19400	18100	13600	8410	10900	12700	14800	7300	20500	33200	17200	14000	15900	13000	10000	9240	10900	--	--
Lmqp013109	C42H70O13	Cyclocarioside C	Terpenoids	Triterpene	-	A	125000	140000	139000	128000	109000	132000	164000	144000	136000	126000	129000	97700	123000	123000	94200	160000	103000	98900	104000	90700	64900	--	--
Lmqp012468	C43H72O13	Cyclocarioside A	Terpenoids	Triterpene	146109-34-4	A	264000	238000	301000	271000	309000	356000	416000	273000	333000	289000	274000	204000	326000	287000	244000	266000	293000	252000	344000	238000	309000	--	--
pmn001646	C45H38O18	Procyanidin C1*	Tannins	Proanthocyanidins	37064-30-5	A	29300	31700	34000	30700	21700	15100	26200	25900	23500	15800	19500	34700	20800	22400	18100	58300	32600	30100	22600	29500	26200	C17624	--
pmn001647	C45H38O18	Procyanidin C2*	Tannins	Proanthocyanidins	37064-31-6	A	43200	43000	45900	73800	29000	23200	42400	54700	53700	13000	26100	38800	48800	51100	32800	131000	54000	56000	39700	46200	28800	--	--
pmb2947	C45H38O18	Catechin-catechin-catechin	Flavonoids	Flavanols	-	B	41300	35100	51900	52600	19500	23000	34200	35200	26000	23100	39700	44400	33400	60700	25100	77200	56400	44500	48000	45800	25400	--	--
Lmmp002068	C45H38O19	Gallocatechin-catechin-catechin	Tannins	Proanthocyanidins	-	A	105000	109000	90500	152000	49100	53100	89700	127000	94500	51300	95800	114000	111000	119000	64000	194000	107000	123000	81200	56000	80800	--	--
Lmmp001550	C45H38O21	Gallocatechin-gallocatechin-gallocatechin	Tannins	Proanthocyanidins	-	A	13300	10100	11700	21400	1870	6150	13100	17500	11700	6360	20800	26800	5100	5510	6020	21500	16200	15000	7040	3000	8180	--	--
